# Supplementary material for: Estimation of genetic parameters and detection of quantitative trait loci for minerals in Danish Holstein and Danish Jersey milk
Source: BMC Genet. 2015 May 21;16:52. doi: 10.1186/s12863-015-0209-9 (PMC4438472; doi:10.1186/s12863-015-0209-9)
Supplement: Additional file 1: Table S1. — Phenotypic correlation of between milk production traits and the mineral content of the milk. Above the diagonal the phenotypic correlation for the Danish Holstein and Danish Jersey breeds. Below the diagonal the standard error. [file 12863_2015_209_MOESM1_ESM.txt]

Trait	Fat	Protein	Casein	Lactose	Ca	Cu	Fe	K	Mg	Mn	Na	P	Se	Zn		DH
Fat	NA	0.43 0.43	-0.25	0.37	0.37	0.32	-0.02	0.19	0.09	-0.10	0.32	0.04	0.13		
Protein	0.02	NA	0.95	-0.11	0.44	0.35	0.29	-0.01	0.33	0.37	0.02	0.51	0.12	0.38		
Casein	0.05	0.018	NA	-0.002	0.49	0.38	0.28	-0.09	0.33	0.35	-0.06	0.46	0.14	0.37		
Lactose	0.01	0.06	0.06	NA	-0.004	0.02	-0.14	-0.22	-0.19	-0.08	-0.39	0.10	-0.10	0.05		
Ca	0.05	0.05	0.05	0.06	NA	0.25	0.26	0.04	0.45	0.19	-0.07	0.55	0.09	0.28		
Cu	0.05	0.05	0.05	0.06	0.05	NA	0.15	0.05	-0.04	0.12	-0.15	0.27	0.17	0.17		
Fe	0.05	0.05	0.05	0.06	0.05	0.06	NA	-0.07	0.15	0.33	0.18	0.12	0.26	0.17		
K	0.06  0.06	0.06	0.06	0.06	0.06	0.06	NA	0.06	-0.07	-0.38	0.33	-0.06	0.08		
Mg	0.06	0.05	0.05	0.06	0.05	0.06	0.06	0.06	NA	0.07	0.14	0.38	0.11	0.12		
Mn	0.06	0.05	0.05	0.06	0.06	0.06	0.05	0.06	0.06	NA	0.23 0.26	0.23	0.31		
Na	0.06	0.06	0.06	0.05	0.06	0.06	0.06	0.05	0.06	0.055	NA	-0.16	0.19	-0.04		
P	0.05	0.05	0.05	0.06	0.05	0.05	0.06	0.05	0.05	0.05	0.06	NA	0.038	0.37		
Se	0.06	0.06	0.06	0.06	0.06	0.06	0.05	0.06	0.06	0.05	0.06	0.06	NA	0.13		
Zn	0.05	0.05	0.05	0.06	0.05	0.06	0.06	0.06	0.06	0.05	0.06	0.05	0.06	NA		
																
Trait	Fat	Protein	Casein	Lactose	Ca	Cu	Fe	K	Mg	Mn	Na	P	Se	Zn		DJ
Fat	NA	0.46	0.41	-0.41	0.43	0.24	0.33	-0.07	0.36	0.18	-0.03	0.26	0.16	0.26		
Protein	0.05	NA	0.93	-0.13	0.55	0.21	0.24	0.05	0.48	0.39	-0.003	0.47	0.10	0.47		
Casein	0.05 0.02	NA	0.03	0.63	0.23	0.17	0.08	0.45	0.38	-0.24	0.39	0.03	0.45		
Lactose	0.05	0.06	0.06	NA	0.006	0.01	-0.26	0.17	-0.22	-0.02	-0.56	0.19	-0.20	0.01		
Ca	0.05	0.05	0.04	0.06	NA	0.28	0.18	0.33	0.52	0.23	-0.21	0.59	0.16	0.41		
Cu	0.05	0.06	0.05	0.06	0.05	NA	0.07 0.06	-0.06	0.12	-0.12	0.13	0.11	0.20		
Fe	0.05	0.05	0.06	0.05	0.06	0.06	NA	-0.02	0.14	0.13	0.14	0.09	0.16	0.13		
K	0.06	0.06	0.06	0.06	0.05	0.06	0.06	NA	0.25	-0.02	-0.45	0.47	0.01	0.07	
Mg	0.05	0.05	0.05	0.06	0.05	0.06	0.06	0.05	NA	0.18	-0.001	0.48	0.21	0.36		
Mn	0.06	0.05	0.05	0.06	0.06	0.06	0.06 0.06	0.06	NA	0.11	0.28	0.08	0.44		
Na	0.06	0.06	0.05	0.05	0.06	0.06	0.06	0.05	0.06	0.06	NA	-0.12	0.21	-0.02		
P	0.05	0.05	0.05	0.06	0.05	0.06	0.06	0.05	0.05  0.05  0.06	NA	0.12	0.44		
Se	0.06	0.06	0.06	0.06	0.06	0.06	0.06	0.06	0.06	0.06	0.06	0.06	NA	0.15		
Zn	0.05	0.05	0.05	0.06	0.05	0.06	0.06	0.06	0.05	0.05	0.06	0.05	0.06	NA		
