# Supplementary material for: Estimation of genetic parameters and detection of quantitative trait loci for minerals in Danish Holstein and Danish Jersey milk
Source: BMC Genet. 2015 May 21;16:52. doi: 10.1186/s12863-015-0209-9 (PMC4438472; doi:10.1186/s12863-015-0209-9)
Supplement: Additional file 2: Table S2. — Significant SNP associated to Mineral traits in the Danish Holstein. A genome wide association scan was performed on the Danish Holstein cattle for detailed mineral composition. SNPs were considered significant at FDR < 0.10. [file 12863_2015_209_MOESM2_ESM.txt]

trait	allele.substitution	SE	Tvalue	Pvalue	MinlogPvalue	MAF	AnimVar	Evar	qvalues	snp	rsnumber	CHROM	DIST	SNP_GENE	wikigene_name	wikigene_description
Ca	-44,6285	9,57785	-4,65955303121264	4,83575249620989e-06	5,31553593533009	0,6444	580,09734	13329,311	0,0997341713993315	BOVINEHD1400000275	rs133271979	14	2019390	510225	GRINA	glutamate receptor, ionotropic, N-methyl D-aspartate-associated protein 1 (glutamate binding)
Ca	-44,6285	9,57785	-4,65955303121264	4,83575249620989e-06	5,31553593533009	0,6444	580,09734	13329,311	0,0997341713993315	BOVINEHD1400000281	rs137203218	14	2046297	NA	NA	NA
Ca	-43,8832	9,31975	-4,70862415837335	3,87055150219757e-06	5,41222714937475	0,5175	798,02391	13095,205	0,0963094823341513	BOVINEHD1400000300	rs109342545	14	2147133	NA	NA	NA
Ca	45,6516	9,54777	4,7813887431306	2,77291651128477e-06	5,55706320623684	0,5143	1211,7335	12665,569	0,0857843316513613	BOVINEHD4100010545	rs110858416	14	2530056	518201	NA	NA
Ca	44,9381	9,56797	4,69672250226537	4,08598889866577e-06	5,38870281764844	0,5175	1257,4745	12657,239	0,0963094823341513	BOVINEHD1400000400	rs109221516	14	2568452	NA	NA	NA
Ca	-45,5392	9,50328	-4,79194551775808	2,64106825273671e-06	5,57822037523991	0,5762	960,77763	12902,3	0,0857843316513613	BOVINEHD1400001233	rs133407714	14	5098835	NA	NA	NA
Ca	-48,8227	9,16587	-5,32657565512057	2,01092084136946e-07	6,69660502479514	0,5333	1018,4414	12613,13	0,0124421705218053	BOVINEHD1400001288	rs137269124	14	5222434	521058	COL22A1	collagen, type XXII, alpha 1
Ca	-48,8227	9,16587	-5,32657565512057	2,01092084136946e-07	6,69660502479514	0,5333	1018,4414	12613,13	0,0124421705218053	BOVINEHD1400001289	rs136010625	14	5223880	521058	COL22A1	collagen, type XXII, alpha 1
Ca	-48,8227	9,16587	-5,32657565512057	2,01092084136946e-07	6,69660502479514	0,5333	1018,4414	12613,13	0,0124421705218053	BOVINEHD1400001290	rs133941363	14	5224467	521058	COL22A1	collagen, type XXII, alpha 1
Ca	-48,8227	9,16587	-5,32657565512057	2,01092084136946e-07	6,69660502479514	0,5333	1018,4414	12613,13	0,0124421705218053	ARS-BFGL-NGS-3571	rs110351374	14	5225467	521058	COL22A1	collagen, type XXII, alpha 1
Ca	44,2231	9,21675	4,79812298261318	2,56674230625347e-06	5,5906177310909	0,5143	960,03269	12900,421	0,0857843316513613	BOVINEHD1400001293	rs109867059	14	5231253	521058	COL22A1	collagen, type XXII, alpha 1
Ca	-48,8227	9,16587	-5,32657565512057	2,01092084136946e-07	6,69660502479514	0,5333	1018,4414	12613,13	0,0124421705218053	BOVINEHD1400001294	rs133732524	14	5233100	521058	COL22A1	collagen, type XXII, alpha 1
Ca	-48,8227	9,16587	-5,32657565512057	2,01092084136946e-07	6,69660502479514	0,5333	1018,4414	12613,13	0,0124421705218053	BOVINEHD1400001295	rs134978052	14	5233925	521058	COL22A1	collagen, type XXII, alpha 1
Ca	-48,8227	9,16587	-5,32657565512057	2,01092084136946e-07	6,69660502479514	0,5333	1018,4414	12613,13	0,0124421705218053	BOVINEHD1400001296	rs136695923	14	5235276	521058	COL22A1	collagen, type XXII, alpha 1
Ca	-48,8227	9,16587	-5,32657565512057	2,01092084136946e-07	6,69660502479514	0,5333	1018,4414	12613,13	0,0124421705218053	BOVINEHD1400001298	rs137581984	14	5238746	521058	COL22A1	collagen, type XXII, alpha 1
Ca	-50,1276	10,3406	-4,84764907258766	2,03957536930883e-06	5,69046024137894	0,7079	383,83607	13445,237	0,0841297645501635	BOVINEHD1400001866	rs133347105	14	6936962	NA	NA	NA
Ca	-50,1276	10,3406	-4,84764907258766	2,03957536930883e-06	5,69046024137894	0,7079	383,83607	13445,237	0,0841297645501635	BOVINEHD1400001880	rs132641722	14	6976932	NA	NA	NA
Ca	-50,1276	10,3406	-4,84764907258766	2,03957536930883e-06	5,69046024137894	0,7079	383,83607	13445,237	0,0841297645501635	BOVINEHD1400001881	rs137076004	14	6979449	NA	NA	NA
Ca	-50,1276	10,3406	-4,84764907258766	2,03957536930883e-06	5,69046024137894	0,7079	383,83607	13445,237	0,0841297645501635	BOVINEHD1400001884	rs134586584	14	6992594	NA	NA	NA
Ca	46,5766	9,91307	4,69850409610746	4,05301980755563e-06	5,392221273808	0,6476	1093,0859	12813,819	0,0963094823341513	BOVINEHD2500009390	rs41650874	25	34021047	NA	NA	NA
Ca	46,5766	9,91307	4,69850409610746	4,05301980755563e-06	5,392221273808	0,6476	1093,0859	12813,819	0,0963094823341513	BOVINEHD2500009391	rs109531426	25	34023051	NA	NA	NA
Ca	46,5766	9,91307	4,69850409610746	4,05301980755563e-06	5,392221273808	0,6476	1093,0859	12813,819	0,0963094823341513	BOVINEHD2500009392	rs109128953	25	34029298	NA	NA	NA
Ca	49,7889	10,3226	4,82329064383004	2,28425862692942e-06	5,64125472621885	0,6556	790,673	13054,271	0,0857843316513613	BOVINEHD2500009532	rs110288675	25	34623115	NA	NA	NA
Ca	66,457	14,2613	4,6599538611487	4,82700198976504e-06	5,31632252215835	0,8635	1040,3602	12880,491	0,0997341713993315	BOVINEHD2900009104	rs132896979	29	30701542	100336705	NA	NA
Cu	-0,007809	0,00176347	-4,42820121691892	1,34756405742379e-05	4,87045058115091	0,8968	1,3872243e-05	0,00017599236	0,0994514751646078	BOVINEHD0300026193	rs109530460	3	91054688	NA	NA	NA
Cu	-0,007809	0,00176347	-4,42820121691892	1,34756405742379e-05	4,87045058115091	0,8968	1,3872243e-05	0,00017599236	0,0994514751646078	BOVINEHD0300026196	rs109456158	3	91059846	NA	NA	NA
Cu	-0,007809	0,00176347	-4,42820121691892	1,34756405742379e-05	4,87045058115091	0,8968	1,3872243e-05	0,00017599236	0,0994514751646078	BOVINEHD0300026198	rs109419931	3	91064609	NA	NA	NA
Cu	-0,007809	0,00176347	-4,42820121691892	1,34756405742379e-05	4,87045058115091	0,8968	1,3872243e-05	0,00017599236	0,0994514751646078	BOVINEHD0300026199	rs109787165	3	91065168	NA	NA	NA
Cu	-0,00786547	0,00179516	-4,38148688696272	1,64908886630865e-05	4,78275594040911	0,8841	2,4141964e-05	0,00016655705	0,0994514751646078	BOVINEHD0300026269	rs109699218	3	91316393	NA	NA	NA
Cu	-0,00786547	0,00179516	-4,38148688696272	1,64908886630865e-05	4,78275594040911	0,8841	2,4141964e-05	0,00016655705	0,0994514751646078	BOVINEHD0300026271	rs110395039	3	91318173	NA	NA	NA
Cu	-0,00521846	0,00114249	-4,56761984787613	7,30241690772404e-06	5,13653337604866	0,6079	2,8726575e-06	0,00018603904	0,0994514751646078	BOVINEHD0500006079	rs135863760	5	21058036	NA	NA	NA
Cu	-0,00521846	0,00114249	-4,56761984787613	7,30241690772404e-06	5,13653337604866	0,6079	2,8726575e-06	0,00018603904	0,0994514751646078	BOVINEHD0500006080	rs109952851	5	21059131	NA	NA	NA
Cu	-0,00544089	0,0011869	-4,58411829134721	6,78499090319206e-06	5,16845073027339	0,6032	1,1557384e-05	0,00017737551	0,0987782922713417	BOVINEHD0500006405	rs110403150	5	22066234	NA	NA	NA
Cu	-0,00592262	0,00134159	-4,41462741970349	1,42924515814335e-05	4,84489327037147	0,7683	9,6502899e-06	0,00018015385	0,0994514751646078	BOVINEHD0500006407	rs136803010	5	22069072	NA	NA	NA
Cu	-0,00592262	0,00134159	-4,41462741970349	1,42924515814335e-05	4,84489327037147	0,7683	9,6502899e-06	0,00018015385	0,0994514751646078	BOVINEHD0500006408	rs134613645	5	22071240	NA	NA	NA
Cu	-0,00511882	0,00112725	-4,54098026169882	8,21885402664073e-06	5,08518873289812	0,546	1,3815891e-06	0,00018769256	0,0994514751646078	BOVINEHD0500006679	rs135494269	5	23005955	NA	NA	NA
Cu	-0,00508274	0,00116576	-4,36002264617074	1,80838454122722e-05	4,74270921413963	0,5286	3,1568519e-05	0,00015986462	0,099457934861646	BOVINEHD0500009014	rs136589569	5	30876371	NA	NA	NA
Cu	-0,00508274	0,00116576	-4,36002264617074	1,80838454122722e-05	4,74270921413963	0,5286	3,1568519e-05	0,00015986462	0,099457934861646	BOVINEHD0500009016	rs136031507	5	30882812	539015	LMBR1L	limb region 1 homolog (mouse)-like
Cu	-0,00529301	0,0011529	-4,59103998612195	6,57857476099342e-06	5,1818681854865	0,6175	1,7785011e-05	0,0001713742	0,098675431802896	BOVINEHD0500009024	rs109694276	5	30911336	NA	NA	NA
Cu	-0,00529301	0,0011529	-4,59103998612195	6,57857476099342e-06	5,1818681854865	0,6175	1,7785011e-05	0,0001713742	0,098675431802896	ARS-BFGL-NGS-35577	rs110770702	5	30912029	NA	NA	NA
Cu	-0,0052258	0,00115252	-4,53423801756152	8,46776116599285e-06	5,07223139979695	0,619	1,8452573e-05	0,0001710551	0,0994514751646078	BOVINEHD0500009025	rs109338584	5	30914093	NA	NA	NA
Cu	-0,00529301	0,0011529	-4,59103998612195	6,57857476099342e-06	5,1818681854865	0,6175	1,7785011e-05	0,0001713742	0,098675431802896	BOVINEHD4100003566	rs41589075	5	30916403	NA	NA	NA
Cu	-0,0052258	0,00115252	-4,53423801756152	8,46776116599285e-06	5,07223139979695	0,619	1,8452573e-05	0,0001710551	0,0994514751646078	BOVINEHD0500009026	rs109555404	5	30921468	353300	RHEBL1	Ras homolog enriched in brain like 1
Cu	-0,00529301	0,0011529	-4,59103998612195	6,57857476099342e-06	5,1818681854865	0,6175	1,7785011e-05	0,0001713742	0,098675431802896	BOVINEHD0500009027	rs29018890	5	30929277	NA	NA	NA
Cu	-0,0052258	0,00115252	-4,53423801756152	8,46776116599285e-06	5,07223139979695	0,619	1,8452573e-05	0,0001710551	0,0994514751646078	BOVINEHD0500009028	rs133373216	5	30934621	506805	KMT2D	lysine (K)-specific methyltransferase 2D
Cu	-0,00529301	0,0011529	-4,59103998612195	6,57857476099342e-06	5,1818681854865	0,6175	1,7785011e-05	0,0001713742	0,098675431802896	BOVINEHD0500009029	rs134731165	5	30936773	506805	KMT2D	lysine (K)-specific methyltransferase 2D
Cu	-0,00529301	0,0011529	-4,59103998612195	6,57857476099342e-06	5,1818681854865	0,6175	1,7785011e-05	0,0001713742	0,098675431802896	BOVINEHD0500009031	rs109212104	5	30942197	506805	KMT2D	lysine (K)-specific methyltransferase 2D
Cu	-0,00529301	0,0011529	-4,59103998612195	6,57857476099342e-06	5,1818681854865	0,6175	1,7785011e-05	0,0001713742	0,098675431802896	BOVINEHD0500009032	rs110767342	5	30945627	506805	KMT2D	lysine (K)-specific methyltransferase 2D
Cu	-0,00529301	0,0011529	-4,59103998612195	6,57857476099342e-06	5,1818681854865	0,6175	1,7785011e-05	0,0001713742	0,098675431802896	ARS-BFGL-NGS-23612	rs110445443	5	30960699	506805	KMT2D	lysine (K)-specific methyltransferase 2D
Cu	-0,00514367	0,00115704	-4,44554207287561	1,24970953907362e-05	4,9031909151807	0,6206	1,7736345e-05	0,00017221402	0,0994514751646078	BOVINEHD0500009037	rs133129344	5	30978261	282324	PRKAG1	protein kinase, AMP-activated, gamma 1 non-catalytic subunit
Cu	-0,00521115	0,00115742	-4,5023846140554	9,74494658574899e-06	5,01122053700588	0,619	1,707494e-05	0,00017253319	0,0994514751646078	BOVINEHD0500009039	rs29002398	5	30981551	282324	PRKAG1	protein kinase, AMP-activated, gamma 1 non-catalytic subunit
Cu	-0,00521115	0,00115742	-4,5023846140554	9,74494658574899e-06	5,01122053700588	0,619	1,707494e-05	0,00017253319	0,0994514751646078	BOVINEHD0500009041	rs134089843	5	30987480	616492	DDN	dendrin
Cu	-0,00521115	0,00115742	-4,5023846140554	9,74494658574899e-06	5,01122053700588	0,619	1,707494e-05	0,00017253319	0,0994514751646078	BOVINEHD0500009044	rs134185027	5	30999058	NA	NA	NA
Cu	-0,00521115	0,00115742	-4,5023846140554	9,74494658574899e-06	5,01122053700588	0,619	1,707494e-05	0,00017253319	0,0994514751646078	BOVINEHD0500009045	rs135444297	5	31001939	540662	WNT1	wingless-type MMTV integration site family, member 1
Cu	-0,00521115	0,00115742	-4,5023846140554	9,74494658574899e-06	5,01122053700588	0,619	1,707494e-05	0,00017253319	0,0994514751646078	BOVINEHD0500009046	rs133091287	5	31002498	540662	WNT1	wingless-type MMTV integration site family, member 1
Cu	-0,00519349	0,00115365	-4,50178997096173	9,77046410595138e-06	5,01008480640748	0,5619	9,4785114e-06	0,00017984987	0,0994514751646078	BOVINEHD0500009115	rs109464988	5	31332463	NA	NA	NA
Cu	-0,00521346	0,00117299	-4,44459032046309	1,25489867602034e-05	4,90139133890145	0,5556	2,4278422e-05	0,00016609312	0,0994514751646078	BOVINEHD0600010385	rs110847742	6	37377611	282605	NA	NA
Cu	-0,00508281	0,00116302	-4,37035476604014	1,72994847913318e-05	4,7619668307217	0,5873	2,0037312e-05	0,00017044643	0,0994514751646078	BOVINEHD0600010389	rs109871781	6	37390811	282605	NA	NA
Cu	-0,00521778	0,00117978	-4,42267202359762	1,38028099023162e-05	4,86003249324742	0,6841	1,0467842e-05	0,00017931355	0,0994514751646078	BOVINEHD0700009163	rs42988437	7	32220288	614112	SNX24	sorting nexin 24
Cu	-0,00521778	0,00117978	-4,42267202359762	1,38028099023162e-05	4,86003249324742	0,6841	1,0467842e-05	0,00017931355	0,0994514751646078	BOVINEHD0700009167	rs42988470	7	32223863	614112	SNX24	sorting nexin 24
Cu	-0,00521778	0,00117978	-4,42267202359762	1,38028099023162e-05	4,86003249324742	0,6841	1,0467842e-05	0,00017931355	0,0994514751646078	BOVINEHD0700009169	rs42988479	7	32226920	614112	SNX24	sorting nexin 24
Cu	-0,0057972	0,00132776	-4,36615050912815	1,76146358841244e-05	4,75412632978333	0,7778	8,2985177e-06	0,0001817371	0,0994514751646078	ARS-BFGL-NGS-104708	rs109369666	7	32228960	614112	SNX24	sorting nexin 24
Cu	-0,00521778	0,00117978	-4,42267202359762	1,38028099023162e-05	4,86003249324742	0,6841	1,0467842e-05	0,00017931355	0,0994514751646078	BOVINEHD0700009170	rs136081629	7	32229854	614112	SNX24	sorting nexin 24
Cu	-0,00521778	0,00117978	-4,42267202359762	1,38028099023162e-05	4,86003249324742	0,6841	1,0467842e-05	0,00017931355	0,0994514751646078	BOVINEHD0700009171	rs133813916	7	32230759	614112	SNX24	sorting nexin 24
Cu	-0,0057972	0,00132776	-4,36615050912815	1,76146358841244e-05	4,75412632978333	0,7778	8,2985177e-06	0,0001817371	0,0994514751646078	BOVINEHD0700009174	rs136896317	7	32233460	614112	SNX24	sorting nexin 24
Cu	-0,0057972	0,00132776	-4,36615050912815	1,76146358841244e-05	4,75412632978333	0,7778	8,2985177e-06	0,0001817371	0,0994514751646078	BOVINEHD0700009175	rs136013225	7	32235159	614112	SNX24	sorting nexin 24
Cu	-0,0057972	0,00132776	-4,36615050912815	1,76146358841244e-05	4,75412632978333	0,7778	8,2985177e-06	0,0001817371	0,0994514751646078	BOVINEHD0700009177	rs134563815	7	32240766	614112	SNX24	sorting nexin 24
Cu	-0,0057972	0,00132776	-4,36615050912815	1,76146358841244e-05	4,75412632978333	0,7778	8,2985177e-06	0,0001817371	0,0994514751646078	BOVINEHD0700009178	rs136060776	7	32241320	614112	SNX24	sorting nexin 24
Cu	-0,0057972	0,00132776	-4,36615050912815	1,76146358841244e-05	4,75412632978333	0,7778	8,2985177e-06	0,0001817371	0,0994514751646078	BOVINEHD0700009179	rs136675004	7	32242288	614112	SNX24	sorting nexin 24
Cu	-0,0058436	0,00132713	-4,40318582203703	1,5017623467202e-05	4,82339878881932	0,7762	9,6232988e-06	0,00018024151	0,0994514751646078	BOVINEHD0700009192	rs135554733	7	32263544	614112	SNX24	sorting nexin 24
Cu	-0,0058436	0,00132713	-4,40318582203703	1,5017623467202e-05	4,82339878881932	0,7762	9,6232988e-06	0,00018024151	0,0994514751646078	BOVINEHD0700009194	rs134082111	7	32266212	614112	SNX24	sorting nexin 24
Cu	-0,0058436	0,00132713	-4,40318582203703	1,5017623467202e-05	4,82339878881932	0,7762	9,6232988e-06	0,00018024151	0,0994514751646078	BOVINEHD0700009195	rs135880883	7	32266667	614112	SNX24	sorting nexin 24
Cu	-0,00633495	0,00143863	-4,40346023647498	1,49998254703861e-05	4,8239137941236	0,8111	1,099318e-05	0,00017890562	0,0994514751646078	BOVINEHD0700009416	rs110179407	7	32916304	NA	NA	NA
Cu	-0,00633495	0,00143863	-4,40346023647498	1,49998254703861e-05	4,8239137941236	0,8111	1,099318e-05	0,00017890562	0,0994514751646078	BOVINEHD0700009417	rs137195626	7	32917820	NA	NA	NA
Cu	-0,00620142	0,00141325	-4,38805589952238	1,60308612296342e-05	4,79504314531706	0,7921	1,9945286e-05	0,0001704385	0,0994514751646078	BOVINEHD0700009768	rs132874586	7	34167470	NA	NA	NA
Cu	-0,00620142	0,00141325	-4,38805589952238	1,60308612296342e-05	4,79504314531706	0,7921	1,9945286e-05	0,0001704385	0,0994514751646078	BOVINEHD0700009772	rs134379968	7	34186960	NA	NA	NA
Cu	-0,00515177	0,00117747	-4,37528769310471	1,69365969637448e-05	4,77117384715378	0,7063	4,4698411e-06	0,00018548034	0,0994514751646078	BOVINEHD0700010275	rs110989022	7	35840599	529336	TNFAIP8	tumor necrosis factor, alpha-induced protein 8
Cu	-0,00478574	0,00109632	-4,36527656158786	1,76808337531829e-05	4,75249725935298	0,5635	1,3154252e-05	0,0001770198	0,0994514751646078	BOVINEHD0700010657	rs41701722	7	36937313	NA	NA	NA
Cu	-0,00478574	0,00109632	-4,36527656158786	1,76808337531829e-05	4,75249725935298	0,5635	1,3154252e-05	0,0001770198	0,0994514751646078	BOVINEHD0700010658	rs109861308	7	36937926	NA	NA	NA
Cu	-0,00483521	0,00109728	-4,40654163021289	1,48013551174717e-05	4,82969852155782	0,5619	1,4113634e-05	0,00017587695	0,0994514751646078	BOVINEHD0700010659	rs136550625	7	36938797	NA	NA	NA
Cu	-0,00478574	0,00109632	-4,36527656158786	1,76808337531829e-05	4,75249725935298	0,5635	1,3154252e-05	0,0001770198	0,0994514751646078	BOVINEHD0700010660	rs41701702	7	36940658	NA	NA	NA
Cu	-0,00478574	0,00109632	-4,36527656158786	1,76808337531829e-05	4,75249725935298	0,5635	1,3154252e-05	0,0001770198	0,0994514751646078	BOVINEHD0700010661	rs41701700	7	36942707	NA	NA	NA
Cu	-0,00748222	0,00161751	-4,62576429202911	5,63092566233092e-06	5,24942020603718	0,8667	1,8145386e-05	0,00017084234	0,098675431802896	BOVINEHD0700010673	rs110325760	7	37006325	NA	NA	NA
Cu	-0,0182836	0,00360428	-5,07274684541712	7,01046905408512e-07	6,15425292343335	0,9746	8,6169674e-06	0,00017743986	0,0266928462635944	BOVINEHD0900008761	rs42743683	9	32193306	530027	LOC530027	mannosyl-oligosaccharide 1,2-alpha-mannosidase IA-like
Cu	-0,0129512	0,00263453	-4,91594326122686	1,48099367853014e-06	5,82944679521636	0,9587	9,4849216e-06	0,00017751097	0,0523620124981116	BOVINEHD0900008764	rs110706920	9	32198001	530027	LOC530027	mannosyl-oligosaccharide 1,2-alpha-mannosidase IA-like
Cu	-0,0182836	0,00360428	-5,07274684541712	7,01046905408512e-07	6,15425292343335	0,9746	8,6169674e-06	0,00017743986	0,0266928462635944	BOVINEHD0900008765	rs42743647	9	32200419	530027	LOC530027	mannosyl-oligosaccharide 1,2-alpha-mannosidase IA-like
Cu	-0,018694	0,00424123	-4,40768362008191	1,4728441613943e-05	4,83184320253071	0,981	8,6898253e-06	0,00018113107	0,0994514751646078	HAPMAP27175-BTA-146614	rs109035722	9	69996975	538959	EPB41L2	erythrocyte membrane protein band 4,1-like 2
Cu	-0,0259065	0,00580462	-4,46308285469161	1,15767966734848e-05	4,93641159427731	0,9905	8,8171595e-06	0,00018070765	0,0994514751646078	BOVINEHD0900020132	rs110388933	9	72429086	NA	NA	NA
Cu	-0,00498278	0,00113183	-4,40241025595717	1,50680347056349e-05	4,82194338817355	0,5079	2,985437e-05	0,00016119777	0,0994514751646078	BOVINEHD1100027074	rs137666531	11	93040763	614076	MORN5	MORN repeat containing 5
Cu	-0,02172	0,00476437	-4,55883988858968	7,59302961287061e-06	5,11958490636715	0,9857	1,5195987e-05	0,00017401397	0,0994514751646078	BOVINEHD1300013945	rs133041498	13	47732744	NA	NA	NA
Cu	-0,00591095	0,00111597	-5,29669256342016	2,33505226049759e-07	6,63170339510141	0,6397	2,639066e-05	0,00015925806	0,0144476688513767	BOVINEHD1400000188	rs134892687	14	1588879	532363	ARHGAP39	Rho GTPase activating protein 39
Cu	-0,00591095	0,00111597	-5,29669256342016	2,33505226049759e-07	6,63170339510141	0,6397	2,639066e-05	0,00015925806	0,0144476688513767	BOVINEHD1400000199	rs134839376	14	1638045	NA	NA	NA
Cu	-0,00593364	0,00111976	-5,29902836322069	2,30798842013907e-07	6,63676637449478	0,6365	2,6198461e-05	0,00015942038	0,0144476688513767	BOVINEHD1400000200	rs135973132	14	1640406	NA	NA	NA
Cu	-0,00591095	0,00111597	-5,29669256342016	2,33505226049759e-07	6,63170339510141	0,6397	2,639066e-05	0,00015925806	0,0144476688513767	ARS-BFGL-NGS-57820	rs109146371	14	1651311	NA	NA	NA
Cu	-0,00591095	0,00111597	-5,29669256342016	2,33505226049759e-07	6,63170339510141	0,6397	2,639066e-05	0,00015925806	0,0144476688513767	BOVINEHD1400000204	rs137727465	14	1667797	282612	CYHR1	cysteine/histidine-rich 1
Cu	-0,00591095	0,00111597	-5,29669256342016	2,33505226049759e-07	6,63170339510141	0,6397	2,639066e-05	0,00015925806	0,0144476688513767	BOVINEHD1400000206	rs137472016	14	1679844	NA	NA	NA
Cu	-0,0058584	0,00111893	-5,23571626464569	3,16127755708812e-07	6,50013737185422	0,6381	2,6107919e-05	0,00015988677	0,0156478181031771	BOVINEHD1400000216	rs134432442	14	1736599	282703	CPSF1	cleavage and polyadenylation specific factor 1, 160kDa
Cu	-0,0058584	0,00111893	-5,23571626464569	3,16127755708812e-07	6,50013737185422	0,6381	2,6107919e-05	0,00015988677	0,0156478181031771	ARS-BFGL-NGS-4939	rs109421300	14	1801116	282609	DGAT1	diacylglycerol O-acyltransferase 1
Cu	-0,00516865	0,00109847	-4,70531739601446	3,9292851264734e-06	5,40568645569796	0,6063	2,7301487e-05	0,00016187608	0,0810388862100962	BOVINEHD1400000262	rs135549651	14	1967325	100141215	SMPD5	sphingomyelin phosphodiesterase 5
Cu	-0,0060308	0,00109569	-5,50411156440234	8,16793095999777e-08	7,08788794180982	0,6444	3,020157e-05	0,00015450556	0,0144476688513767	BOVINEHD1400000275	rs133271979	14	2019390	510225	GRINA	glutamate receptor, ionotropic, N-methyl D-aspartate-associated protein 1 (glutamate binding)
Cu	-0,0060308	0,00109569	-5,50411156440234	8,16793095999777e-08	7,08788794180982	0,6444	3,020157e-05	0,00015450556	0,0144476688513767	BOVINEHD1400000281	rs137203218	14	2046297	NA	NA	NA
Cu	-0,00526368	0,00108691	-4,8427928715349	2,08624352816616e-06	5,68063499755588	0,5952	3,1893035e-05	0,00015691805	0,0561560524472423	BOVINEHD1400000282	rs136051530	14	2051225	NA	NA	NA
Cu	-0,00522867	0,00108836	-4,80417325149767	2,49590522893534e-06	5,60277190910653	0,5937	3,2514855e-05	0,00015657565	0,0561560524472423	ARS-BFGL-NGS-107379	rs109350371	14	2054457	NA	NA	NA
Cu	-0,00522867	0,00108836	-4,80417325149767	2,49590522893534e-06	5,60277190910653	0,5937	3,2514855e-05	0,00015657565	0,0561560524472423	BOVINEHD1400000283	rs137029843	14	2057629	786966	LOC786966	plectin-like
Cu	-0,00522867	0,00108836	-4,80417325149767	2,49590522893534e-06	5,60277190910653	0,5937	3,2514855e-05	0,00015657565	0,0561560524472423	BOVINEHD1400000285	rs135219281	14	2066638	786966	LOC786966	plectin-like
Cu	-0,00522867	0,00108836	-4,80417325149767	2,49590522893534e-06	5,60277190910653	0,5937	3,2514855e-05	0,00015657565	0,0561560524472423	BOVINEHD1400000286	rs132821515	14	2069181	786966	LOC786966	plectin-like
Cu	-0,00522867	0,00108836	-4,80417325149767	2,49590522893534e-06	5,60277190910653	0,5937	3,2514855e-05	0,00015657565	0,0561560524472423	BOVINEHD1400000287	rs109662548	14	2076458	786966	LOC786966	plectin-like
Cu	-0,00525266	0,00108205	-4,85435978004713	1,97674105353114e-06	5,70405021808546	0,5175	3,0697142e-05	0,00015793546	0,0561560524472423	BOVINEHD1400000300	rs109342545	14	2147133	NA	NA	NA
Cu	-0,00876453	0,00196009	-4,47149365590356	1,11589270243223e-05	4,95237756255064	0,9175	3,7951361e-06	0,00018563826	0,0994514751646078	BOVINEHD1500001394	rs133088775	15	5701654	NA	NA	NA
Cu	-0,0178061	0,00392652	-4,53482982386439	8,44562641317686e-06	5,07336813322181	0,9778	1,8864551e-05	0,00017066348	0,0994514751646078	BOVINEHD1900006636	rs134074243	19	23062219	785428	DOC2B	double C2-like domains, beta
Cu	-0,026207	0,00547051	-4,79059539238572	2,6575869762924e-06	5,57551251318069	0,9889	1,494756e-05	0,00017295497	0,0571940448640486	BOVINEHD1900013846	rs41922401	19	49617960	532986	NA	NA
Cu	-0,0261748	0,00596762	-4,38613718701928	1,61639416738385e-05	4,79145272533999	0,9905	1,2042068e-05	0,00017798195	0,0994514751646078	BOVINEHD2100016911	rs110522911	21	58708496	537528	NA	NA
Cu	-0,00775985	0,00151825	-5,1110489049893	5,82387037577076e-07	6,2347882998547	0,8222	2,4082444e-05	0,00016250103	0,0262065695825501	BOVINEHD2400018100	rs135303948	24	62227970	NA	NA	NA
Cu	-0,00658852	0,00135547	-4,86069038783595	1,91918185184072e-06	5,71688387179444	0,7476	2,7846213e-05	0,0001604971	0,0561560524472423	BOVINEHD2400018101	rs136567025	24	62228647	NA	NA	NA
Fe	-0,0117126	0,00234876	-4,98671639503398	1,06097717639397e-06	5,97429395848581	0,5573	0,0015377636	2,4689172e-05	0,0137102350090431	BOVINEHD0100001157	rs43213580	1	3493913	536517	NA	NA
Fe	-0,0125424	0,00213608	-5,87169019886896	1,18295351703785e-08	7,92703232019927	0,742	0,0015471733	1,4747846e-05	0,000297175788510134	BOVINEHD0100017629	rs42676442	1	62148439	NA	NA	NA
Fe	-0,0125424	0,00213608	-5,87169019886896	1,18295351703785e-08	7,92703232019927	0,742	0,0015471733	1,4747846e-05	0,000297175788510134	BOVINEHD0100017630	rs42676438	1	62152894	NA	NA	NA
Fe	-0,0125424	0,00213608	-5,87169019886896	1,18295351703785e-08	7,92703232019927	0,742	0,0015471733	1,4747846e-05	0,000297175788510134	BOVINEHD0100017632	rs42675519	1	62157756	NA	NA	NA
Fe	-0,0125424	0,00213608	-5,87169019886896	1,18295351703785e-08	7,92703232019927	0,742	0,0015471733	1,4747846e-05	0,000297175788510134	BOVINEHD0100017633	rs42675527	1	62158499	NA	NA	NA
Fe	-0,0125424	0,00213608	-5,87169019886896	1,18295351703785e-08	7,92703232019927	0,742	0,0015471733	1,4747846e-05	0,000297175788510134	BOVINEHD0100017634	rs42676432	1	62159233	NA	NA	NA
Fe	-0,0125424	0,00213608	-5,87169019886896	1,18295351703785e-08	7,92703232019927	0,742	0,0015471733	1,4747846e-05	0,000297175788510134	BOVINEHD0100017639	rs42675504	1	62175353	NA	NA	NA
Fe	-0,0125424	0,00213608	-5,87169019886896	1,18295351703785e-08	7,92703232019927	0,742	0,0015471733	1,4747846e-05	0,000297175788510134	BOVINEHD0100017640	rs42675484	1	62177226	NA	NA	NA
Fe	-0,0232052	0,00463577	-5,00568406111606	9,69203508228079e-07	6,01358502251499	0,8869	0,00097138224	0,0004142211	0,0137068636947648	BOVINEHD0100017994	rs43243787	1	63481287	100337250	NA	NA
Fe	-0,0333066	0,00670531	-4,9671976388862	1,16417447782027e-06	5,93398192597823	0,9538	0,00086947279	0,00050015958	0,0137102350090431	BOVINEHD0100046617	rs133021036	1	138194964	504472	DNAJC13	DnaJ (Hsp40) homolog, subfamily C, member 13
Fe	-0,0273337	0,00610893	-4,47438422113201	1,103195040281e-05	4,957347699319	0,9363	0,00091226233	0,00048275641	0,0593547710672229	BOVINEHD0100039711	rs135851587	1	139090913	NA	NA	NA
Fe	-0,0301741	0,00652211	-4,62643224355308	5,62168676139567e-06	5,25013335680529	0,9506	0,00083017084	0,00054619498	0,0398728743792315	BOVINEHD0100039720	rs134830397	1	139139297	NA	NA	NA
Fe	-0,0342202	0,00789059	-4,33683666240421	1,99912880234779e-05	4,69915922371738	0,9618	0,00084910791	0,00054063023	0,089957888281938	BOVINEHD0100041319	rs136241374	1	143517295	508668	RIPK4	receptor-interacting serine-threonine kinase 4
Fe	-0,0342202	0,00789059	-4,33683666240421	1,99912880234779e-05	4,69915922371738	0,9618	0,00084910791	0,00054063023	0,089957888281938	BOVINEHD0100041327	rs133945988	1	143536624	NA	NA	NA
Fe	-0,0342202	0,00789059	-4,33683666240421	1,99912880234779e-05	4,69915922371738	0,9618	0,00084910791	0,00054063023	0,089957888281938	BOVINEHD0100041329	rs133058815	1	143550401	NA	NA	NA
Fe	-0,0186758	0,00433404	-4,30909728567341	2,24975585212e-05	4,64786460981319	0,8742	0,0010737705	0,00035634122	0,0969921128476678	BOVINEHD0200028436	rs109829002	2	98810859	510506	CPS1	carbamoyl-phosphate synthase 1, mitochondrial
Fe	-0,048778	0,0110006	-4,4341217751759	1,31488560068375e-05	4,88111203056054	0,9809	0,00053068547	0,00081633058	0,0644403301157273	BOVINEHD0200038385	rs42386565	2	131938253	NA	NA	NA
Fe	-0,042798	0,00990082	-4,32267226350949	2,12356547740236e-05	4,67293434355669	0,9761	0,00057764861	0,00077785459	0,0930204366607549	BOVINEHD0200038390	rs42386554	2	131949481	NA	NA	NA
Fe	-0,048778	0,0110006	-4,4341217751759	1,31488560068375e-05	4,88111203056054	0,9809	0,00053068547	0,00081633058	0,0644403301157273	BOVINEHD0200038392	rs42386544	2	131953567	NA	NA	NA
Fe	-0,042798	0,00990082	-4,32267226350949	2,12356547740236e-05	4,67293434355669	0,9761	0,00057764861	0,00077785459	0,0930204366607549	BOVINEHD0200038394	rs110504912	2	131958797	NA	NA	NA
Fe	-0,0510406	0,00968942	-5,26766307993667	2,70411105034502e-07	6,56797547709367	0,9761	0,00057645758	0,0007420883	0,00495737668201474	BOVINEHD0200038397	rs42386532	2	131964222	NA	NA	NA
Fe	0,0139979	0,000129964	107,705980117571	2,59781682631715e-235	234,585391474558	0,8694	0,0015880504	2,6889729e-08	6,42938881978884e-230	BOVINEHD0300033826	rs42778512	3	116487814	618101	NA	NA
Fe	0,0124881	0,00193059	6,46854070517303	4,21609428934559e-10	9,37508968506197	0,6927	0,0015513626	1,2900298e-05	1,89718110519767e-05	BOVINEHD0300033930	rs41886440	3	116782758	NA	NA	NA
Fe	0,0107737	0,00250368	4,3031457694274	2,30731395675211e-05	4,63689330690586	0,672	0,0015323529	3,5430078e-05	0,0984554734111195	BOVINEHD0300034096	rs109328180	3	117193459	NA	NA	NA
Fe	0,0120346	0,00260165	4,62575673130513	5,63877055934374e-06	5,24881557642391	0,8169	0,0015590443	2,3938229e-05	0,0398728743792315	BOVINEHD0300034149	rs109544763	3	117344642	NA	NA	NA
Fe	0,0121185	0,00254653	4,75882868059673	3,08093148246215e-06	5,51131795994969	0,8153	0,0015611122	2,2146589e-05	0,0264022497028552	BOVINEHD0300034151	rs43371034	3	117351412	NA	NA	NA
Fe	0,0129701	0,00292337	4,43669463666932	1,30026725682778e-05	4,88596737366515	0,5048	0,0010367712	0,00038181548	0,0644403301157273	BOVINEHD0400011875	rs42343431	4	43377487	100298336	NA	NA
Fe	-0,0494949	0,0100209	-4,93916714067599	1,32952030860405e-06	5,8763050243743	0,9777	0,0008725371	0,00049867498	0,0137102350090431	BOVINEHD0500024518	rs43440021	5	86618709	533829	SOX5	SRY (sex determining region Y)-box 5
Fe	-0,0494949	0,0100209	-4,93916714067599	1,32952030860405e-06	5,8763050243743	0,9777	0,0008725371	0,00049867498	0,0137102350090431	BOVINEHD0500024519	rs109127725	5	86619371	533829	SOX5	SRY (sex determining region Y)-box 5
Fe	-0,0494949	0,0100209	-4,93916714067599	1,32952030860405e-06	5,8763050243743	0,9777	0,0008725371	0,00049867498	0,0137102350090431	BOVINEHD0500024520	rs110754476	5	86620054	533829	SOX5	SRY (sex determining region Y)-box 5
Fe	-0,0494949	0,0100209	-4,93916714067599	1,32952030860405e-06	5,8763050243743	0,9777	0,0008725371	0,00049867498	0,0137102350090431	BOVINEHD0500024522	rs43440001	5	86621989	533829	SOX5	SRY (sex determining region Y)-box 5
Fe	-0,0494949	0,0100209	-4,93916714067599	1,32952030860405e-06	5,8763050243743	0,9777	0,0008725371	0,00049867498	0,0137102350090431	BOVINEHD0500024523	rs43439995	5	86622862	533829	SOX5	SRY (sex determining region Y)-box 5
Fe	-0,0494949	0,0100209	-4,93916714067599	1,32952030860405e-06	5,8763050243743	0,9777	0,0008725371	0,00049867498	0,0137102350090431	BOVINEHD0500024524	rs43439987	5	86623666	533829	SOX5	SRY (sex determining region Y)-box 5
Fe	-0,0494949	0,0100209	-4,93916714067599	1,32952030860405e-06	5,8763050243743	0,9777	0,0008725371	0,00049867498	0,0137102350090431	BOVINEHD0500024525	rs110125656	5	86624877	533829	SOX5	SRY (sex determining region Y)-box 5
Fe	-0,0494949	0,0100209	-4,93916714067599	1,32952030860405e-06	5,8763050243743	0,9777	0,0008725371	0,00049867498	0,0137102350090431	BOVINEHD0500024527	rs110807257	5	86630004	533829	SOX5	SRY (sex determining region Y)-box 5
Fe	-0,0494949	0,0100209	-4,93916714067599	1,32952030860405e-06	5,8763050243743	0,9777	0,0008725371	0,00049867498	0,0137102350090431	BOVINEHD0500024536	rs111032218	5	86641601	533829	SOX5	SRY (sex determining region Y)-box 5
Fe	-0,0494949	0,0100209	-4,93916714067599	1,32952030860405e-06	5,8763050243743	0,9777	0,0008725371	0,00049867498	0,0137102350090431	BOVINEHD0500024538	rs42203837	5	86644813	533829	SOX5	SRY (sex determining region Y)-box 5
Fe	-0,0494949	0,0100209	-4,93916714067599	1,32952030860405e-06	5,8763050243743	0,9777	0,0008725371	0,00049867498	0,0137102350090431	BOVINEHD0500024539	rs42202729	5	86645415	533829	SOX5	SRY (sex determining region Y)-box 5
Fe	-0,031474	0,00731777	-4,30103706457022	2,32804350581883e-05	4,63300890797382	0,9554	0,0008733745	0,00052143088	0,0984909646738656	BOVINEHD0500027585	rs136331025	5	96842924	NA	NA	NA
Fe	0,0131765	0,00144453	9,1216520252262	1,29772446353354e-17	16,8868175083598	0,5764	0,001544886	6,7141089e-06	7,13725384286318e-13	BOVINEHD0500032670	rs110324933	5	113178553	537070	PMM1	phosphomannomutase 1
Fe	-0,0170849	0,00377689	-4,52353656050348	8,88888526924962e-06	5,05115269929622	0,8041	0,0010064045	0,00040342551	0,0530103130857139	BOVINEHD0500034668	rs132873919	5	118944049	NA	NA	NA
Fe	-0,0376138	0,00845296	-4,44977853911529	1,22830741249034e-05	4,91069292729897	0,9666	0,00064640224	0,00071184038	0,0622397996231124	BOVINEHD0600001257	rs43027789	6	4793085	NA	NA	NA
Fe	-0,0376138	0,00845296	-4,44977853911529	1,22830741249034e-05	4,91069292729897	0,9666	0,00064640224	0,00071184038	0,0622397996231124	BOVINEHD0600001280	rs109127017	6	4854731	NA	NA	NA
Fe	-0,0210425	0,00475136	-4,4287319841056	1,34602159666025e-05	4,87094797188386	0,8869	0,00079410133	0,00058412713	0,065319524902086	BOVINEHD0600001981	rs132921599	6	8546217	NA	NA	NA
Fe	-0,0181734	0,00423186	-4,29442372857325	2,39421735835339e-05	4,6208364248367	0,8535	0,00097193269	0,00043966778	0,0995881752022852	BOVINEHD0600005560	rs110554433	6	20171619	528650	TBCK	TBC1 domain containing kinase
Fe	-0,0181734	0,00423186	-4,29442372857325	2,39421735835339e-05	4,6208364248367	0,8535	0,00097193269	0,00043966778	0,0995881752022852	BOVINEHD0600005565	rs135868822	6	20183754	528650	TBCK	TBC1 domain containing kinase
Fe	-0,0633532	0,013485	-4,698049684835	4,06724618398789e-06	5,39069953964074	0,9873	0,00051666229	0,00081909873	0,0311305750628457	BOVINEHD0600024531	rs132884047	6	89393043	534082	ADAMTS3	ADAM metallopeptidase with thrombospondin type 1 motif, 3
Fe	-0,0434608	0,00933814	-4,65411741524543	4,9628235139057e-06	5,30427116874781	0,9745	0,00071358026	0,00064529881	0,0361252681501044	BOVINEHD1100001522	rs136337679	11	4289355	NA	NA	NA
Fe	-0,0136413	0,00297788	-4,58087632812605	6,8928285247683e-06	5,16160252546247	0,5287	0,0009926662	0,00041259022	0,0459833166212971	BOVINEHD1100004155	rs109079220	11	12685680	NA	NA	NA
Fe	0,0133263	0,00291065	4,57846185559927	6,9673943937527e-06	5,15692960525664	0,5525	0,00099605432	0,00040990692	0,0459833166212971	ARS-BFGL-NGS-21563	rs109708764	11	16404805	NA	NA	NA
Fe	-0,0153743	0,00333151	-4,61481430342397	5,92256322209393e-06	5,22749029457987	0,7564	0,00081478827	0,00055968648	0,0407163060267353	BOVINEHD1100005175	rs43672733	11	16408480	NA	NA	NA
Fe	-0,0153743	0,00333151	-4,61481430342397	5,92256322209393e-06	5,22749029457987	0,7564	0,00081478827	0,00055968648	0,0407163060267353	BOVINEHD1100005176	rs43672740	11	16412384	NA	NA	NA
Fe	0,013847	0,00303522	4,56210752433102	7,49326643075823e-06	5,12532882534251	0,664	0,00083462473	0,00054479183	0,0488032498810846	BOVINEHD1400000414	rs110928467	14	2597718	NA	NA	NA
Fe	0,0121813	0,00280642	4,34051211151574	1,96799822755212e-05	4,70597529704527	0,5334	0,00084923169	0,00054039591	0,089957888281938	BOVINEHD1400000443	rs133518905	14	2758369	NA	NA	NA
Fe	-0,0124122	0,00274026	-4,5295701867706	8,65519251076772e-06	5,06272326800415	0,5303	0,00079386908	0,00058065724	0,0530103130857139	HAPMAP36620-SCAFFOLD50018_7571	rs29024688	14	3297177	NA	NA	NA
Fe	-0,0124676	0,00278296	-4,47997815275821	1,07650816143356e-05	4,96798267327001	0,5096	0,00074634818	0,00062332614	0,0585554193163768	BOVINEHD1400000787	rs110609397	14	3860629	NA	NA	NA
Fe	-0,0124676	0,00278296	-4,47997815275821	1,07650816143356e-05	4,96798267327001	0,5096	0,00074634818	0,00062332614	0,0585554193163768	BOVINEHD1400000788	rs109870371	14	3866447	NA	NA	NA
Fe	-0,0346272	0,00728349	-4,75420437180527	3,14703653546066e-06	5,502098215124	0,9554	0,00080745639	0,00056070601	0,0264022497028552	BOVINEHD1400004054	rs109976715	14	14048786	NA	NA	NA
Fe	-0,0346272	0,00728349	-4,75420437180527	3,14703653546066e-06	5,502098215124	0,9554	0,00080745639	0,00056070601	0,0264022497028552	BOVINEHD1400004057	rs133896129	14	14062262	NA	NA	NA
Fe	-0,0632311	0,0142123	-4,44904061974487	1,23226212626368e-05	4,90929689941102	0,9889	0,00089740022	0,00049606311	0,0622397996231124	BOVINEHD1400009850	rs42274244	14	34237714	520704	PREX2	phosphatidylinositol-3,4,5-trisphosphate-dependent Rac exchange factor 2
Fe	-0,0154155	0,00357775	-4,30871357696877	2,25342495464132e-05	4,64715690057408	0,7914	0,00088323457	0,00051287606	0,0969921128476678	BOVINEHD1600004177	rs110685564	16	15402775	NA	NA	NA
Fe	-0,0148745	0,00330685	-4,49808730362732	9,94298951426163e-06	5,00248301858595	0,7484	0,00096388639	0,0004391564	0,0572281479270614	BOVINEHD1600004186	rs136562757	16	15444836	NA	NA	NA
Fe	-0,0148745	0,00330685	-4,49808730362732	9,94298951426163e-06	5,00248301858595	0,7484	0,00096388639	0,0004391564	0,0572281479270614	BOVINEHD1600004187	rs134356967	16	15445787	NA	NA	NA
Fe	-0,0148745	0,00330685	-4,49808730362732	9,94298951426163e-06	5,00248301858595	0,7484	0,00096388639	0,0004391564	0,0572281479270614	BOVINEHD1600004188	rs137519602	16	15448697	NA	NA	NA
Fe	-0,0757505	0,0132996	-5,69569761496586	3,02216905702238e-08	7,51968124533175	0,9873	0,0007981625	0,0005306781	0,000598370131408466	BOVINEHD1600006384	rs133566900	16	22712430	NA	NA	NA
Fe	-0,0757505	0,0132996	-5,69569761496586	3,02216905702238e-08	7,51968124533175	0,9873	0,0007981625	0,0005306781	0,000598370131408466	BOVINEHD1600006386	rs136125404	16	22722623	NA	NA	NA
Fe	-0,0757505	0,0132996	-5,69569761496586	3,02216905702238e-08	7,51968124533175	0,9873	0,0007981625	0,0005306781	0,000598370131408466	BOVINEHD1600006390	rs137698507	16	22748267	NA	NA	NA
Fe	-0,0757505	0,0132996	-5,69569761496586	3,02216905702238e-08	7,51968124533175	0,9873	0,0007981625	0,0005306781	0,000598370131408466	BOVINEHD1600006393	rs132802568	16	22759795	NA	NA	NA
Fe	-0,0757505	0,0132996	-5,69569761496586	3,02216905702238e-08	7,51968124533175	0,9873	0,0007981625	0,0005306781	0,000598370131408466	BOVINEHD1600006401	rs135686213	16	22799872	NA	NA	NA
Fe	-0,0663159	0,0125647	-5,27795331364856	2,56925459407295e-07	6,59019285823947	0,9857	0,00080734789	0,000540249	0,00489130736920233	BOVINEHD1600006416	rs132980165	16	22905745	NA	NA	NA
Fe	-0,0641922	0,0134249	-4,78157751640608	2,77475382584668e-06	5,55677554112466	0,9873	0,00082612735	0,00054381213	0,0249181973461968	BOVINEHD1600007787	rs133405350	16	27869170	514474	TP53BP2	tumor protein p53 binding protein, 2
Fe	-0,0641922	0,0134249	-4,78157751640608	2,77475382584668e-06	5,55677554112466	0,9873	0,00082612735	0,00054381213	0,0249181973461968	BOVINEHD1600007791	rs135248689	16	27890708	NA	NA	NA
Fe	-0,0515469	0,0109902	-4,69026041382322	4,21376959499835e-06	5,37532921489699	0,9825	0,00068521812	0,00066867549	0,0311305750628457	BOVINEHD1700006647	rs110199457	17	23215866	NA	NA	NA
Fe	-0,0515469	0,0109902	-4,69026041382322	4,21376959499835e-06	5,37532921489699	0,9825	0,00068521812	0,00066867549	0,0311305750628457	BOVINEHD1700006651	rs136518433	17	23220207	NA	NA	NA
Fe	-0,0515469	0,0109902	-4,69026041382322	4,21376959499835e-06	5,37532921489699	0,9825	0,00068521812	0,00066867549	0,0311305750628457	BOVINEHD1700006657	rs109891567	17	23238541	NA	NA	NA
Fe	-0,0515469	0,0109902	-4,69026041382322	4,21376959499835e-06	5,37532921489699	0,9825	0,00068521812	0,00066867549	0,0311305750628457	BOVINEHD1700006759	rs135373187	17	23683877	NA	NA	NA
Fe	-0,0154835	0,00324049	-4,77813540544794	2,81911950969531e-06	5,5498865128829	0,7086	0,001011155	0,00039031697	0,0249181973461968	BOVINEHD1800000841	rs43103828	18	3012368	NA	NA	NA
Fe	-0,0154835	0,00324049	-4,77813540544794	2,81911950969531e-06	5,5498865128829	0,7086	0,001011155	0,00039031697	0,0249181973461968	BOVINEHD1800000842	rs43104339	18	3014172	NA	NA	NA
Fe	-0,0154835	0,00324049	-4,77813540544794	2,81911950969531e-06	5,5498865128829	0,7086	0,001011155	0,00039031697	0,0249181973461968	BOVINEHD1800000844	rs43104356	18	3016225	NA	NA	NA
Fe	-0,0142445	0,00314709	-4,52624488019091	8,78324732095066e-06	5,0563448880993	0,6322	0,001024259	0,00038878751	0,0530103130857139	BOVINEHD1800000845	rs134963039	18	3018024	NA	NA	NA
Fe	-0,0142445	0,00314709	-4,52624488019091	8,78324732095066e-06	5,0563448880993	0,6322	0,001024259	0,00038878751	0,0530103130857139	BOVINEHD1800000846	rs132784437	18	3019701	NA	NA	NA
Fe	-0,0142445	0,00314709	-4,52624488019091	8,78324732095066e-06	5,0563448880993	0,6322	0,001024259	0,00038878751	0,0530103130857139	BOVINEHD1800000848	rs135329068	18	3022523	NA	NA	NA
Fe	-0,058112	0,0119598	-4,85894412950049	1,93804255856223e-06	5,71263669026472	0,9841	0,00075705082	0,00059984825	0,0188098050550464	BOVINEHD1900004898	rs41903846	19	17389811	617930	ACCN1	amiloride-sensitive cation channel 1, neuronal
Fe	-0,0243319	0,00562481	-4,32581722760413	2,095312199825e-05	4,67875125834943	0,9204	0,00084175344	0,00054723998	0,0930204366607549	BOVINEHD4100014490	rs41660887	20	5994978	NA	NA	NA
Fe	-0,021507	0,00478905	-4,49086979672377	1,02631448024771e-05	4,98871954360106	0,8933	0,00073788106	0,00063024896	0,0580182987287169	BOVINEHD2000018155	rs42294124	20	63840445	NA	NA	NA
Fe	-0,0205908	0,00453707	-4,53834743567985	8,32574439575475e-06	5,07957692628821	0,8806	0,0007540943	0,00061448787	0,0528347469742086	BOVINEHD2000018562	rs42589011	20	64800312	NA	NA	NA
Fe	-0,0205908	0,00453707	-4,53834743567985	8,32574439575475e-06	5,07957692628821	0,8806	0,0007540943	0,00061448787	0,0528347469742086	BOVINEHD2000018563	rs42589007	20	64802587	NA	NA	NA
Fe	-0,0183374	0,00411082	-4,46076451900108	1,17085116364831e-05	4,93149830809967	0,8455	0,00075286309	0,00061838796	0,0610055360407679	BOVINEHD2000018805	rs136931285	20	65466462	513260	FASTKD3	FAST kinase domains 3
Fe	-0,0183374	0,00411082	-4,46076451900108	1,17085116364831e-05	4,93149830809967	0,8455	0,00075286309	0,00061838796	0,0610055360407679	BOVINEHD4100014864	rs41635853	20	65468532	513260	FASTKD3	FAST kinase domains 3
Fe	-0,0183374	0,00411082	-4,46076451900108	1,17085116364831e-05	4,93149830809967	0,8455	0,00075286309	0,00061838796	0,0610055360407679	BOVINEHD2000018808	rs133889842	20	65474291	NA	NA	NA
Fe	-0,0182214	0,00397668	-4,58206342979571	6,85644934418013e-06	5,16390072823434	0,836	0,0007844197	0,00058681811	0,0459833166212971	BOVINEHD2000018811	rs134249651	20	65479913	NA	NA	NA
Fe	-0,0246015	0,00483639	-5,08674858727274	6,56439416394032e-07	6,18280534930012	0,9029	0,0005820779	0,00074449444	0,0112043795891167	BOVINEHD2000018916	rs134086792	20	65689838	510708	ADCY2	adenylate cyclase 2 (brain)
Fe	-0,0246015	0,00483639	-5,08674858727274	6,56439416394032e-07	6,18280534930012	0,9029	0,0005820779	0,00074449444	0,0112043795891167	BOVINEHD2000018917	rs135949041	20	65692582	510708	ADCY2	adenylate cyclase 2 (brain)
Fe	-0,0318045	0,0063036	-5,04545021892252	8,0106224429019e-07	6,09633373697257	0,949	0,0010148653	0,00037725099	0,0116621468802275	BOVINEHD2300000196	rs137448625	23	1199332	NA	NA	NA
Fe	-0,0318045	0,0063036	-5,04545021892252	8,0106224429019e-07	6,09633373697257	0,949	0,0010148653	0,00037725099	0,0116621468802275	BOVINEHD2300000199	rs134410763	23	1226070	NA	NA	NA
Fe	-0,0318045	0,0063036	-5,04545021892252	8,0106224429019e-07	6,09633373697257	0,949	0,0010148653	0,00037725099	0,0116621468802275	ARS-BFGL-NGS-11268	rs110855818	23	1233395	NA	NA	NA
Fe	-0,0318045	0,0063036	-5,04545021892252	8,0106224429019e-07	6,09633373697257	0,949	0,0010148653	0,00037725099	0,0116621468802275	BOVINEHD2300000202	rs134787592	23	1245511	NA	NA	NA
Fe	-0,049507	0,0101297	-4,88731156895071	1,69717687974949e-06	5,77027289315902	0,9825	0,00083297985	0,00053397146	0,0168015080129184	BOVINEHD2300000225	rs133234823	23	1379152	NA	NA	NA
Fe	-0,0688882	0,0117378	-5,86891921825214	1,20074906869771e-08	7,92054774152814	0,9841	0,0004202376	0,00085901092	0,000297175788510134	BOVINEHD2300005826	rs134916178	23	22053865	NA	NA	NA
Fe	-0,041344	0,00842299	-4,90847074494924	1,53662069635539e-06	5,81343332170604	0,9697	0,00054686334	0,0007834072	0,0155225032400975	BOVINEHD2300009341	rs110113721	23	32214033	537314	LRRC16A	leucine rich repeat containing 16A
Fe	-0,0124975	0,00287187	-4,35169419228586	1,87611539313768e-05	4,72674045323748	0,5366	0,00087340698	0,00051962579	0,0881476477247734	BOVINEHD2400017585	rs110908083	24	60688114	NA	NA	NA
Fe	-0,0200579	0,00397102	-5,05107000216569	7,7970690913551e-07	6,10806861739388	0,8615	0,00077713678	0,00057508842	0,0116621468802275	BOVINEHD2400017603	rs133501882	24	60777094	NA	NA	NA
Fe	-0,013293	0,00305551	-4,35050122565464	1,88571869327879e-05	4,72452309371364	0,6768	0,0010106099	0,00040605402	0,0881476477247734	BOVINEHD2400017607	rs137286712	24	60786628	NA	NA	NA
Fe	-0,0167898	0,00374175	-4,48715173381439	1,04319100957926e-05	4,98163616442939	0,7994	0,0007989531	0,00057786385	0,0580182987287169	BOVINEHD2400017689	rs109272823	24	61013802	525095	PIGN	phosphatidylinositol glycan anchor biosynthesis, class N
Fe	-0,0167898	0,00374175	-4,48715173381439	1,04319100957926e-05	4,98163616442939	0,7994	0,0007989531	0,00057786385	0,0580182987287169	BOVINEHD2400017691	rs110982376	24	61016918	525095	PIGN	phosphatidylinositol glycan anchor biosynthesis, class N
Fe	-0,0165534	0,00352741	-4,69279159496628	4,16560682867521e-06	5,38032172339326	0,7866	0,00084826769	0,00052842583	0,0311305750628457	BOVINEHD2400017977	rs110901435	24	61859441	NA	NA	NA
Fe	-0,0281614	0,00646289	-4,35740048182779	1,83082418830454e-05	4,73735335843734	0,9443	0,00076368141	0,00061279429	0,0879833669925956	BOVINEHD4100017249	rs41567495	25	15678777	541295	XYLT1	xylosyltransferase I
Fe	-0,0246822	0,00567373	-4,35025988194715	1,88766720920797e-05	4,72407456827096	0,9268	0,00068650986	0,00068012038	0,0881476477247734	BOVINEHD2600003918	rs42412067	26	15307408	NA	NA	NA
Fe	-0,0173885	0,00368159	-4,7230951844176	3,62863787609765e-06	5,44025637053179	0,8073	0,00070561305	0,00064960704	0,029444552302661	BOVINEHD2700003272	rs109777761	27	11009350	NA	NA	NA
Fe	-0,0173885	0,00368159	-4,7230951844176	3,62863787609765e-06	5,44025637053179	0,8073	0,00070561305	0,00064960704	0,029444552302661	BOVINEHD2700003275	rs110980287	27	11019880	NA	NA	NA
Fe	0,0127769	0,00205291	6,22379938721133	1,70168795855794e-09	8,76912007427536	0,621	0,001551978	1,2636436e-05	7,01923593732369e-05	BOVINEHD2900003376	rs42170063	29	11682388	100336924	NA	NA
Fe	0,0128717	0,00195433	6,58624694908229	2,12624765661993e-10	9,67238615202374	0,6194	0,0015517372	1,2007486e-05	1,05245857006436e-05	BOVINEHD2900003380	rs109497676	29	11687930	100336924	NA	NA
Mn	0,00216587	0,000402783	5,37726269480092	1,55838694382959e-07	6,80732469897067	0,6	3,6338009e-08	2,2791994e-05	0,0648929831941882	BOVINEHD2800013311	rs109727821	28	45822795	NA	NA	NA
Mn	0,0021121	0,000403334	5,23660291470593	3,14744309622926e-07	6,50204211291733	0,627	1,6720317e-07	2,2781555e-05	0,0648929831941882	BOVINEHD2800013332	rs133251474	28	45864920	NA	NA	NA
Mn	0,00209937	0,000404393	5,19141033598504	3,93303520078557e-07	6,40527216662394	0,6254	1,3921804e-07	2,2844095e-05	0,0648929831941882	BOVINEHD2800013333	rs134494927	28	45865975	NA	NA	NA
Na	-176,856	25,6057	-6,906899635628	3,13661342665423e-11	10,5035390028248	0,9873	1,7068341e-07	4703,6216	1,55257346037902e-05	BOVINEHD0900007177	rs109047657	9	26623724	541287	NA	NA
P	-57,2578	11,3479	-5,04567364886895	7,9723371607087e-07	6,09841434269371	0,9206	2,4025411e-06	5467,1391	0,0986544834289059	BOVINEHD0600012304	rs134998281	6	45099381	NA	NA	NA
P	32,5132	6,29199	5,16739537093988	4,41581969874799e-07	6,35498866748842	0,6159	1,3515363e-06	5445,8091	0,0728586699255025	BOVINEHD0700018667	rs132891911	7	64404631	327685	ANXA6	annexin A6
P	32,5132	6,29199	5,16739537093988	4,41581969874799e-07	6,35498866748842	0,6159	1,3515363e-06	5445,8091	0,0728586699255025	BOVINEHD0700018669	rs134993583	7	64408067	NA	NA	NA
P	32,5132	6,29199	5,16739537093988	4,41581969874799e-07	6,35498866748842	0,6159	1,3515363e-06	5445,8091	0,0728586699255025	BOVINEHD0700018670	rs109867246	7	64408958	NA	NA	NA
Se	-0,000797668	0,000162394	-4,91193024372822	1,50925270686306e-06	5,82123803656136	0,6032	3,5387752e-07	3,9575537e-06	0,0821493025110266	BOVINEHD0800024693	rs43572901	8	82922191	531757	C8H9orf3	chromosome 8 open reading frame, human C9orf3
Se	-0,000797668	0,000162394	-4,91193024372822	1,50925270686306e-06	5,82123803656136	0,6032	3,5387752e-07	3,9575537e-06	0,0821493025110266	BOVINEHD0800024694	rs43572882	8	82928449	531757	C8H9orf3	chromosome 8 open reading frame, human C9orf3
Se	-0,000860417	0,000168943	-5,09294259010435	6,35829863832978e-07	6,19665907787881	0,619	2,9165464e-07	3,9891818e-06	0,0821493025110266	BOVINEHD0800024695	rs43572880	8	82930593	531757	C8H9orf3	chromosome 8 open reading frame, human C9orf3
Se	-0,000797854	0,000163	-4,89480981595092	1,63577589879055e-06	5,78627619490991	0,6063	3,6561169e-07	3,9491887e-06	0,0821493025110266	BOVINEHD0800024699	rs43572846	8	82941151	531757	C8H9orf3	chromosome 8 open reading frame, human C9orf3
Se	-0,000794445	0,000163084	-4,87138529837384	1,8255990650633e-06	5,73859459533929	0,6095	3,6908309e-07	3,9490208e-06	0,0821493025110266	BOVINEHD0800024701	rs43572844	8	82943116	531757	C8H9orf3	chromosome 8 open reading frame, human C9orf3
Se	-0,000794445	0,000163084	-4,87138529837384	1,8255990650633e-06	5,73859459533929	0,6095	3,6908309e-07	3,9490208e-06	0,0821493025110266	BOVINEHD0800024702	rs43572841	8	82944177	531757	C8H9orf3	chromosome 8 open reading frame, human C9orf3
Se	-0,000797854	0,000163	-4,89480981595092	1,63577589879055e-06	5,78627619490991	0,6063	3,6561169e-07	3,9491887e-06	0,0821493025110266	BTA-82019-NO-RS	rs41670211	8	82945723	531757	C8H9orf3	chromosome 8 open reading frame, human C9orf3
Se	-0,000809908	0,000163453	-4,95499011948389	1,23143066227321e-06	5,90959003680084	0,6079	3,5914759e-07	3,9474008e-06	0,0821493025110266	BOVINEHD0800024703	rs43572837	8	82946829	531757	C8H9orf3	chromosome 8 open reading frame, human C9orf3
Se	-0,000890668	0,000169514	-5,254244487181	2,88408594337378e-07	6,53999180214371	0,627	3,517457e-07	3,9131919e-06	0,0713788198297464	BOVINEHD0800024707	rs43571729	8	82957711	531757	C8H9orf3	chromosome 8 open reading frame, human C9orf3
Se	-0,000823296	0,000167912	-4,90313973986374	1,57298657839297e-06	5,80327498300592	0,6127	3,3186343e-07	3,9786251e-06	0,0821493025110266	BOVINEHD0800024708	rs43571723	8	82961468	531757	C8H9orf3	chromosome 8 open reading frame, human C9orf3
Se	-0,000890668	0,000169514	-5,254244487181	2,88408594337378e-07	6,53999180214371	0,627	3,517457e-07	3,9131919e-06	0,0713788198297464	BOVINEHD0800024709	rs43571722	8	82965051	531757	C8H9orf3	chromosome 8 open reading frame, human C9orf3
Se	-0,00237055	0,000491032	-4,82768943775558	2,23807039959425e-06	5,6501262566484	0,9698	1,2046098e-07	4,1701191e-06	0,0923174198893967	BOVINEHD1200001099	rs110021504	12	3535812	NA	NA	NA
Zn	-0,323114	0,0674873	-4,78777488505245	2,68830184998531e-06	5,57052196909179	0,846	0,030279046	0,33490777	0,010645331223305	BOVINEHD4100000370	rs41633081	1	66741628	508445	HCLS1	hematopoietic cell-specific Lyn substrate 1
Zn	-0,334788	0,0815949	-4,10305055830695	5,29881262190268e-05	4,27582143785735	0,8889	0,028676569	0,34357589	0,0828236295431718	BOVINEHD0100018903	rs43243872	1	66966361	NA	NA	NA
Zn	-0,374424	0,0837451	-4,47099591498488	1,11699286653508e-05	4,95194960041558	0,8952	0,024578825	0,34370295	0,0311336478411992	BOVINEHD0100018933	rs110071440	1	67111125	538495	ILDR1	immunoglobulin-like domain containing receptor 1
Zn	-0,34115	0,0832386	-4,09845912833709	5,39912251796493e-05	4,26767681731994	0,8905	0,0221209	0,34984037	0,0832548056209456	BTB-00032648	rs43244044	1	67115284	538495	ILDR1	immunoglobulin-like domain containing receptor 1
Zn	-0,319433	0,0761307	-4,19585003159041	3,61417000899668e-05	4,44199142226968	0,8667	0,026862247	0,34436585	0,0623329730917496	BOVINEHD0100019804	rs133450760	1	69553824	540675	KALRN	kalirin, RhoGEF kinase
Zn	-0,302248	0,0629146	-4,80409952538838	2,49289231762753e-06	5,60329648077027	0,7873	0,016019033	0,34831468	0,0101978662061863	BOVINEHD0100020157	rs132867108	1	70460529	NA	NA	NA
Zn	-0,304162	0,0690682	-4,40379219380265	1,49614425882599e-05	4,82502652960552	0,8349	0,0073497622	0,36113266	0,0368441527269017	BOVINEHD0100020668	rs135139657	1	72070008	NA	NA	NA
Zn	-0,208661	0,0508126	-4,10648146325911	5,22501836336092e-05	4,28191217888345	0,5571	0,012447833	0,35911994	0,0822400269995664	BOVINEHD0200028988	rs136881711	2	101044869	NA	NA	NA
Zn	-0,230708	0,0567446	-4,06572607789992	6,1684583720378e-05	4,20982336176478	0,7317	0,023587091	0,34876253	0,0862510790628463	BOVINEHD0200030705	rs43315737	2	106623888	NA	NA	NA
Zn	-0,237904	0,0513543	-4,63260135957456	5,45309136656471e-06	5,26335722564667	0,6032	0,0086121357	0,35745017	0,0182377903850518	BTA-95472-NO-RS	rs41598273	2	117233854	NA	NA	NA
Zn	-0,229176	0,0564015	-4,06329618893115	6,22954809314806e-05	4,20554345699582	0,7159	0,0089171517	0,363021	0,0866159166668202	BOVINEHD0200033804	rs134422446	2	117312605	NA	NA	NA
Zn	-0,266904	0,056595	-4,71603498542274	3,7365647039031e-06	5,42752749291945	0,7175	0,010494113	0,35468374	0,0134523475394687	BOVINEHD0200033805	rs137560450	2	117313324	NA	NA	NA
Zn	0,213466	0,0515082	4,14431100290827	4,47364741202519e-05	4,34933824756304	0,5365	0,016062526	0,35522084	0,0739509519120802	BOVINEHD0200033806	rs133350322	2	117317515	NA	NA	NA
Zn	-0,300344	0,0535887	-5,60461440564895	4,84336817230029e-08	7,31485251647463	0,6651	0,01265116	0,342218	0,000630892039841549	BOVINEHD0200033807	rs137082113	2	117323577	NA	NA	NA
Zn	-0,267121	0,0561305	-4,75892785562217	3,07029448145299e-06	5,51281996799623	0,7222	0,013400888	0,35136203	0,0118730206531838	BOVINEHD0200033808	rs136313796	2	117329597	NA	NA	NA
Zn	-0,300344	0,0535887	-5,60461440564895	4,84336817230029e-08	7,31485251647463	0,6651	0,01265116	0,342218	0,000630892039841549	BOVINEHD0200033810	rs134992067	2	117331836	NA	NA	NA
Zn	-0,300344	0,0535887	-5,60461440564895	4,84336817230029e-08	7,31485251647463	0,6651	0,01265116	0,342218	0,000630892039841549	BOVINEHD0200033811	rs136449811	2	117332528	NA	NA	NA
Zn	-0,266904	0,056595	-4,71603498542274	3,7365647039031e-06	5,42752749291945	0,7175	0,010494113	0,35468374	0,0134523475394687	BOVINEHD0200033812	rs109843948	2	117333981	NA	NA	NA
Zn	-0,300344	0,0535887	-5,60461440564895	4,84336817230029e-08	7,31485251647463	0,6651	0,01265116	0,342218	0,000630892039841549	BOVINEHD0200033813	rs134879644	2	117334837	NA	NA	NA
Zn	-0,300344	0,0535887	-5,60461440564895	4,84336817230029e-08	7,31485251647463	0,6651	0,01265116	0,342218	0,000630892039841549	BOVINEHD0200033814	rs137726247	2	117336065	NA	NA	NA
Zn	-0,300344	0,0535887	-5,60461440564895	4,84336817230029e-08	7,31485251647463	0,6651	0,01265116	0,342218	0,000630892039841549	BOVINEHD0200033815	rs133581826	2	117337631	NA	NA	NA
Zn	-0,300344	0,0535887	-5,60461440564895	4,84336817230029e-08	7,31485251647463	0,6651	0,01265116	0,342218	0,000630892039841549	BOVINEHD0200033817	rs135958976	2	117341654	NA	NA	NA
Zn	-0,261143	0,0629657	-4,14738500485185	4,41734295758258e-05	4,35483888129322	0,7905	0,02266745	0,34883425	0,0733729559233576	BOVINEHD0200033889	rs136791020	2	117573549	NA	NA	NA
Zn	-0,261143	0,0629657	-4,14738500485185	4,41734295758258e-05	4,35483888129322	0,7905	0,02266745	0,34883425	0,0733729559233576	ARS-BFGL-NGS-15373	rs110159908	2	117575646	NA	NA	NA
Zn	-0,264735	0,0627288	-4,22031028809733	3,26375046331886e-05	4,48628305351697	0,7873	0,025448349	0,34545887	0,0584187475674776	BOVINEHD0200033891	rs137613609	2	117578492	NA	NA	NA
Zn	-0,298956	0,0564141	-5,29931346950496	2,29960839636885e-07	6,63834611431985	0,7317	0,019668072	0,33910823	0,00232299869891477	BOVINEHD0200033892	rs133656675	2	117582512	NA	NA	NA
Zn	-0,301123	0,0564668	-5,33274419658985	1,94526749696336e-07	6,71102066967647	0,7333	0,022369019	0,33612751	0,00204993967649529	BOVINEHD0200033894	rs136448821	2	117590924	NA	NA	NA
Zn	-0,262076	0,0576364	-4,5470570681028	7,99041538637124e-06	5,097430643049	0,7079	0,019691406	0,34756652	0,0229949288930673	BOVINEHD0200033904	rs132850503	2	117623992	NA	NA	NA
Zn	-0,275197	0,0526327	-5,22863163014628	3,26706261883576e-07	6,4858425414492	0,6476	0,020170271	0,33946056	0,00278817883331345	BOVINEHD0200033905	rs134352598	2	117625102	NA	NA	NA
Zn	-0,261234	0,0576615	-4,53047527379621	8,59904378895232e-06	5,06554983948551	0,7063	0,01925767	0,34816006	0,0246034051493108	BOVINEHD0200033908	rs133032456	2	117639385	NA	NA	NA
Zn	-0,222837	0,052064	-4,28005915795943	2,53902035256907e-05	4,59533381784506	0,5349	0,012500299	0,35732657	0,0510883922843922	BOVINEHD0200034423	rs135481512	2	119225706	100296192	NA	NA
Zn	-0,239381	0,0497127	-4,81528864857471	2,36695016182393e-06	5,62581088641934	0,5127	5,7562486e-08	0,36408745	0,00984539881428787	BOVINEHD0200034885	rs136564226	2	120250707	281976	PDE6D	phosphodiesterase 6D, cGMP-specific, rod, delta
Zn	0,239381	0,0497127	4,81528864857471	2,36695016182393e-06	5,62581088641934	0,4873	5,7577587e-08	0,36408745	0,00984539881428787	BOVINEHD0200034894	rs136258163	2	120282731	281976	PDE6D	phosphodiesterase 6D, cGMP-specific, rod, delta
Zn	-0,215632	0,0508643	-4,23935844983613	3,01358558957672e-05	4,52091646951778	0,6286	3,2989354e-07	0,37021235	0,0559709923592633	BOVINEHD0200034897	rs136501716	2	120296179	281976	PDE6D	phosphodiesterase 6D, cGMP-specific, rod, delta
Zn	-0,215632	0,0508643	-4,23935844983613	3,01358558957672e-05	4,52091646951778	0,6286	3,2989354e-07	0,37021235	0,0559709923592633	HAPMAP43869-BTA-49512	rs41636478	2	120301651	281976	PDE6D	phosphodiesterase 6D, cGMP-specific, rod, delta
Zn	-0,215632	0,0508643	-4,23935844983613	3,01358558957672e-05	4,52091646951778	0,6286	3,2989354e-07	0,37021235	0,0559709923592633	BOVINEHD0200034898	rs134065683	2	120302777	281976	PDE6D	phosphodiesterase 6D, cGMP-specific, rod, delta
Zn	-0,215632	0,0508643	-4,23935844983613	3,01358558957672e-05	4,52091646951778	0,6286	3,2989354e-07	0,37021235	0,0559709923592633	BOVINEHD0200034900	rs137700170	2	120312885	617995	COPS7B	COP9 constitutive photomorphogenic homolog subunit 7B (Arabidopsis)
Zn	-0,215632	0,0508643	-4,23935844983613	3,01358558957672e-05	4,52091646951778	0,6286	3,2989354e-07	0,37021235	0,0559709923592633	BOVINEHD0200034901	rs133738412	2	120316562	617995	COPS7B	COP9 constitutive photomorphogenic homolog subunit 7B (Arabidopsis)
Zn	-0,215632	0,0508643	-4,23935844983613	3,01358558957672e-05	4,52091646951778	0,6286	3,2989354e-07	0,37021235	0,0559709923592633	BOVINEHD0200034902	rs137466230	2	120317140	617995	COPS7B	COP9 constitutive photomorphogenic homolog subunit 7B (Arabidopsis)
Zn	-0,215632	0,0508643	-4,23935844983613	3,01358558957672e-05	4,52091646951778	0,6286	3,2989354e-07	0,37021235	0,0559709923592633	BOVINEHD0200034904	rs134096820	2	120320023	617995	COPS7B	COP9 constitutive photomorphogenic homolog subunit 7B (Arabidopsis)
Zn	-0,215632	0,0508643	-4,23935844983613	3,01358558957672e-05	4,52091646951778	0,6286	3,2989354e-07	0,37021235	0,0559709923592633	BOVINEHD0200034905	rs135155525	2	120323167	617995	COPS7B	COP9 constitutive photomorphogenic homolog subunit 7B (Arabidopsis)
Zn	-0,215632	0,0508643	-4,23935844983613	3,01358558957672e-05	4,52091646951778	0,6286	3,2989354e-07	0,37021235	0,0559709923592633	BOVINEHD0200034907	rs132766271	2	120327144	617995	COPS7B	COP9 constitutive photomorphogenic homolog subunit 7B (Arabidopsis)
Zn	-0,215632	0,0508643	-4,23935844983613	3,01358558957672e-05	4,52091646951778	0,6286	3,2989354e-07	0,37021235	0,0559709923592633	BOVINEHD0200034913	rs136730001	2	120337990	NA	NA	NA
Zn	-0,215632	0,0508643	-4,23935844983613	3,01358558957672e-05	4,52091646951778	0,6286	3,2989354e-07	0,37021235	0,0559709923592633	BOVINEHD0200034915	rs137637773	2	120342384	NA	NA	NA
Zn	-0,215632	0,0508643	-4,23935844983613	3,01358558957672e-05	4,52091646951778	0,6286	3,2989354e-07	0,37021235	0,0559709923592633	BOVINEHD0200034917	rs135348022	2	120347944	NA	NA	NA
Zn	-0,216536	0,0494779	-4,37641856263099	1,68358718853059e-05	4,77376438773017	0,6079	2,6165324e-07	0,36880737	0,0391243530951937	BOVINEHD0200034920	rs137297125	2	120357889	NA	NA	NA
Zn	-0,216536	0,0494779	-4,37641856263099	1,68358718853059e-05	4,77376438773017	0,6079	2,6165324e-07	0,36880737	0,0391243530951937	BOVINEHD0200034921	rs136260903	2	120359459	NA	NA	NA
Zn	-0,236409	0,0548354	-4,31124784354632	2,22463441722855e-05	4,65274134811015	0,6556	0,0071186865	0,36231921	0,0462536447367857	BOVINEHD0200035276	rs135112399	2	121748935	NA	NA	NA
Zn	-0,218075	0,0544595	-4,00435185780259	7,90046039078737e-05	4,10234759993075	0,6143	0,019302417	0,35346246	0,0997756002161106	BOVINEHD0200035290	rs110490792	2	121771571	NA	NA	NA
Zn	-0,218075	0,0544595	-4,00435185780259	7,90046039078737e-05	4,10234759993075	0,6143	0,019302417	0,35346246	0,0997756002161106	BOVINEHD0200035292	rs137724675	2	121778130	100138077	NA	NA
Zn	-0,218075	0,0544595	-4,00435185780259	7,90046039078737e-05	4,10234759993075	0,6143	0,019302417	0,35346246	0,0997756002161106	BOVINEHD0200035293	rs133971813	2	121778674	100138077	NA	NA
Zn	-0,21611	0,0496036	-4,35674023659573	1,8320204002379e-05	4,73706969460844	0,5587	0,014472555	0,35461309	0,0412191266268798	BOVINEHD0200035666	rs109674393	2	123008399	NA	NA	NA
Zn	-0,225178	0,0489608	-4,59914870672048	6,3360602599726e-06	5,19818070098152	0,5032	0,0060954705	0,36031222	0,0193595583439647	BOVINEHD0200035691	rs110200621	2	123107094	535450	PUM1	pumilio homolog 1 (Drosophila)
Zn	-0,221985	0,051179	-4,33742355262901	1,98986238821957e-05	4,70117695680807	0,6333	0,015214625	0,35409017	0,0437755575275767	BOVINEHD0200035710	rs134848101	2	123178140	535450	PUM1	pumilio homolog 1 (Drosophila)
Zn	-0,264254	0,0626526	-4,21776590277179	3,29863118148881e-05	4,48166624001649	0,8238	3,1460442e-07	0,37043071	0,0584187475674776	BOVINEHD0200035820	rs110463780	2	123474140	NA	NA	NA
Zn	-0,253506	0,0568425	-4,45979680696662	1,17302408492996e-05	4,93069307071073	0,7603	0,0017559303	0,3661547	0,031160483125482	BOVINEHD0200035828	rs109340687	2	123493690	NA	NA	NA
Zn	-0,203088	0,0504958	-4,02187904736632	7,36364303694048e-05	4,13290727269987	0,6556	2,0770071e-07	0,37237078	0,0982448917788934	BOVINEHD0200035830	rs109487999	2	123501700	NA	NA	NA
Zn	0,240377	0,050061	4,80168194802341	2,52094121158506e-06	5,59843728196413	0,573	1,5113924e-07	0,36423862	0,0102280783989772	BOVINEHD0200035861	rs110557491	2	123573060	NA	NA	NA
Zn	0,242378	0,0503638	4,81254393036268	2,39726329732758e-06	5,62028426371493	0,5698	0,0018401943	0,36225117	0,00988839146636996	BOVINEHD0200035865	rs110644613	2	123581170	NA	NA	NA
Zn	0,23726	0,0503179	4,71522062725193	3,75047266264503e-06	5,42591399578085	0,5683	9,4706117e-08	0,36519245	0,0134523475394687	BOVINEHD0200035877	rs110737790	2	123613445	NA	NA	NA
Zn	-0,214451	0,0523921	-4,09319343946893	5,51638921624577e-05	4,25834509918501	0,6111	4,5226105e-08	0,37167311	0,0837584171722146	BOVINEHD0200035907	rs109060601	2	123673670	NA	NA	NA
Zn	-0,214451	0,0523921	-4,09319343946893	5,51638921624577e-05	4,25834509918501	0,6111	4,5226105e-08	0,37167311	0,0837584171722146	BOVINEHD0200035909	rs111004538	2	123677893	NA	NA	NA
Zn	-0,214451	0,0523921	-4,09319343946893	5,51638921624577e-05	4,25834509918501	0,6111	4,5226105e-08	0,37167311	0,0837584171722146	BOVINEHD0200035910	rs132752773	2	123680175	NA	NA	NA
Zn	0,23164	0,0503303	4,60239656827001	6,24464441483953e-06	5,20449228636426	0,619	3,3040606e-07	0,36641805	0,0193187441939683	BOVINEHD0200036063	rs135171077	2	124078589	NA	NA	NA
Zn	-0,211165	0,0498477	-4,23620347578725	3,05371486151244e-05	4,5151715173297	0,5286	0,00099324852	0,36923548	0,0559709923592633	BOVINEHD4100001630	rs29014019	2	124084601	NA	NA	NA
Zn	-0,244297	0,0518896	-4,70801470814961	3,87573125304483e-06	5,41164634497683	0,6508	3,6895136e-07	0,36527092	0,0138016184068859	BOVINEHD0200036127	rs134260094	2	124266796	NA	NA	NA
Zn	-0,209726	0,0482837	-4,34361906813272	1,9378707439019e-05	4,71267519378795	0,5079	4,0841282e-08	0,369147	0,0428220987633722	BOVINEHD0200036128	rs135823322	2	124277486	NA	NA	NA
Zn	-0,309341	0,0605068	-5,11249975209398	5,77175589096995e-07	6,23869204511953	0,819	0,0020868048	0,35859444	0,00397935194913982	BOVINEHD0200036169	rs135134974	2	124485190	NA	NA	NA
Zn	-0,252771	0,0563456	-4,48608232053612	1,04556003367726e-05	4,98065102592977	0,7365	0,0060122877	0,36160112	0,0295734564405546	BOVINEHD0200036198	rs137287755	2	124567375	NA	NA	NA
Zn	-0,259235	0,0562715	-4,60686137742907	6,12104404703531e-06	5,21317449530631	0,7333	0,0062402621	0,36008492	0,0191411796600888	BOVINEHD0200036207	rs134384328	2	124607583	NA	NA	NA
Zn	-0,248727	0,050883	-4,88821413831732	1,68442188344656e-06	5,77354912500626	0,5937	0,00023185213	0,36303612	0,00775630556012419	BOVINEHD0200036211	rs135390406	2	124629063	NA	NA	NA
Zn	-0,248727	0,050883	-4,88821413831732	1,68442188344656e-06	5,77354912500626	0,5937	0,00023185213	0,36303612	0,00775630556012419	BOVINEHD0200036212	rs133482528	2	124630412	NA	NA	NA
Zn	-0,224518	0,0485728	-4,62229889979577	5,71156166421696e-06	5,24324513003379	0,5349	3,0467225e-07	0,3662034	0,0183579976545504	BOVINEHD0200036238	rs109814775	2	124744444	NA	NA	NA
Zn	-0,224879	0,0490503	-4,58466105202211	6,75974790076085e-06	5,17006950041192	0,5508	2,3561685e-07	0,36660887	0,0205274052448479	BOVINEHD0200036241	rs109144408	2	124748599	NA	NA	NA
Zn	-0,224518	0,0485728	-4,62229889979577	5,71156166421696e-06	5,24324513003379	0,5349	3,0467225e-07	0,3662034	0,0183579976545504	BOVINEHD0200036242	rs133872955	2	124749400	NA	NA	NA
Zn	-0,224518	0,0485728	-4,62229889979577	5,71156166421696e-06	5,24324513003379	0,5349	3,0467225e-07	0,3662034	0,0183579976545504	BOVINEHD0200036244	rs110696456	2	124753058	NA	NA	NA
Zn	-0,252309	0,0492091	-5,12728336832009	5,37134279793201e-07	6,26991713016042	0,5603	2,6177948e-07	0,36053874	0,00385323006303127	BOVINEHD0200036250	rs133717367	2	124806974	NA	NA	NA
Zn	-0,24697	0,049573	-4,98194581727957	1,08150565504693e-06	5,96597120535179	0,5143	1,8763845e-07	0,36221086	0,00585397355721078	BOVINEHD0200036254	rs110424649	2	124821992	535675	PTPRU	protein tyrosine phosphatase, receptor type, U
Zn	0,204015	0,0476421	4,28224196666394	2,51570183255492e-05	4,59934083387449	0,5159	6,6318734e-07	0,36977618	0,0508258022810353	BOVINEHD0200036270	rs137001672	2	124879889	535675	PTPRU	protein tyrosine phosphatase, receptor type, U
Zn	0,208096	0,0472514	4,40401765873604	1,49468678536818e-05	4,8254498050905	0,5127	1,4045368e-07	0,36852059	0,0368441527269017	BOVINEHD0200036271	rs110717083	2	124887170	535675	PTPRU	protein tyrosine phosphatase, receptor type, U
Zn	0,256356	0,0462975	5,53714563421351	6,87242705852187e-08	7,16288986090604	0,5413	2,5646674e-07	0,35565481	0,000872241393624459	BOVINEHD0200036273	rs134621604	2	124894256	535675	PTPRU	protein tyrosine phosphatase, receptor type, U
Zn	-0,239287	0,0557239	-4,29415385498861	2,39201412130835e-05	4,62123626080897	0,7317	0,0077393883	0,36187746	0,0485249474517087	BOVINEHD0200036279	rs137162418	2	124914376	353301	MECR	mitochondrial trans-2-enoyl-CoA reductase
Zn	0,204946	0,0505592	4,05358470861881	6,47950082361512e-05	4,18845845059544	0,5254	0,0048158086	0,36719957	0,089338418821067	BOVINEHD0200036328	rs133200338	2	125117528	NA	NA	NA
Zn	0,203832	0,0471347	4,32445735307533	2,10302685369947e-05	4,67715518174114	0,4968	0,0046365759	0,36466188	0,0452593323544165	BOVINEHD0200036335	rs135163751	2	125160307	NA	NA	NA
Zn	-0,208943	0,0522338	-4,00014932859566	8,03459351397814e-05	4,09503609016408	0,5746	1,8954989e-07	0,37258164	0,099808114995201	BOVINEHD0200036336	rs132942269	2	125162410	NA	NA	NA
Zn	-0,256048	0,0503548	-5,08487770778555	6,5987748712362e-07	6,18053668810214	0,5397	5,568211e-07	0,36102974	0,00441390267684322	BOVINEHD0200036337	rs133717241	2	125163125	NA	NA	NA
Zn	-0,245006	0,0555633	-4,40949331663166	1,45970544105453e-05	4,8357347731409	0,7095	0,016430866	0,35216309	0,0365883502762825	BOVINEHD0200036340	rs137136377	2	125171072	NA	NA	NA
Zn	-0,256157	0,0524137	-4,8872146022891	1,69233955136613e-06	5,77151249561738	0,6825	0,021431264	0,34217596	0,00775630556012419	BOVINEHD0200036351	rs137286356	2	125205905	NA	NA	NA
Zn	-0,248409	0,0521112	-4,76690231658453	2,95975795007352e-06	5,52874380422677	0,6603	0,020935343	0,34398904	0,0115356915681826	BOVINEHD0200036354	rs134527192	2	125223957	781956	NA	NA
Zn	-0,225344	0,0535361	-4,20919715855283	3,41873580616722e-05	4,46613445941311	0,5603	5,2848471e-07	0,37051684	0,0597957429074161	BOVINEHD0200036424	rs111007443	2	125528801	514644	PHACTR4	phosphatase and actin regulator 4
Zn	0,214351	0,0496278	4,31917191574077	2,15090131558685e-05	4,66737951480047	0,5476	8,6313808e-08	0,36939864	0,046089252675084	BOVINEHD0200036445	rs110450711	2	125631783	NA	NA	NA
Zn	-0,268626	0,0488227	-5,50207178218329	8,23304824988536e-08	7,08443933939261	0,5698	0,005831738	0,35020602	0,00101880678873031	BOVINEHD0200036461	rs136218655	2	125707849	509863	SESN2	sestrin 2
Zn	-0,284484	0,0506042	-5,62174681152948	4,42934640470344e-08	7,35366035363525	0,6111	1,7107072e-08	0,3546173	0,000630892039841549	BOVINEHD0200036467	rs110870793	2	125724823	NA	NA	NA
Zn	-0,284484	0,0506042	-5,62174681152948	4,42934640470344e-08	7,35366035363525	0,6111	1,7107072e-08	0,3546173	0,000630892039841549	BOVINEHD0200036477	rs109506895	2	125764350	NA	NA	NA
Zn	0,351777	0,0494465	7,11429524839979	8,77512697676424e-12	11,056746590542	0,7127	0,02111409	0,31418826	1,44784915048889e-06	BOVINEHD0200036494	rs110988703	2	125826317	100139876	NA	NA
Zn	0,274144	0,0463527	5,91430488407364	9,33441839557523e-09	8,02991273668236	0,5397	0,025636788	0,32587734	0,000200886424135453	BOVINEHD0200036495	rs134244088	2	125832200	NA	NA	NA
Zn	-0,248433	0,0494085	-5,02814293087222	8,67259296537462e-07	6,06185103606557	0,5476	0,0079678706	0,35368072	0,0053640358879421	BOVINEHD0200036500	rs135601003	2	125845641	NA	NA	NA
Zn	-0,246198	0,0502379	-4,90064274183435	1,58891108913837e-06	5,79890040397381	0,6873	0,0089235262	0,35418282	0,00749033872901016	BOVINEHD0200036501	rs133100206	2	125847827	NA	NA	NA
Zn	-0,202975	0,0489955	-4,14272739333204	4,50291970368339e-05	4,34650579733157	0,519	0,012024277	0,35917602	0,0739509519120802	BOVINEHD0200036505	rs110446633	2	125857179	NA	NA	NA
Zn	0,303629	0,0575337	5,27741132588379	2,5649413346956e-07	6,59092256361624	0,7317	4,2252365e-07	0,35877795	0,00253920984322593	BOVINEHD4100001642	rs136611482	2	125869602	NA	NA	NA
Zn	0,222259	0,0506173	4,39096909554639	1,5813157570008e-05	4,80098140152196	0,5905	0,011357801	0,35730549	0,0374510047207313	BOVINEHD0200036544	rs136782210	2	125975561	NA	NA	NA
Zn	0,222259	0,0506173	4,39096909554639	1,5813157570008e-05	4,80098140152196	0,5905	0,011357801	0,35730549	0,0374510047207313	BOVINEHD0200036545	rs109406533	2	125976265	514365	XKR8	XK, Kell blood group complex subunit-related family, member 8
Zn	0,222259	0,0506173	4,39096909554639	1,5813157570008e-05	4,80098140152196	0,5905	0,011357801	0,35730549	0,0374510047207313	BOVINEHD0200036546	rs109169915	2	125978571	514365	XKR8	XK, Kell blood group complex subunit-related family, member 8
Zn	0,222259	0,0506173	4,39096909554639	1,5813157570008e-05	4,80098140152196	0,5905	0,011357801	0,35730549	0,0374510047207313	BOVINEHD0200036547	rs133802009	2	125979282	514365	XKR8	XK, Kell blood group complex subunit-related family, member 8
Zn	-0,201736	0,0504492	-3,99879482727179	8,07828458079014e-05	4,09268085162532	0,519	0,012113842	0,36049957	0,099808114995201	BOVINEHD0200036548	rs135086307	2	125983661	518699	SMPDL3B	sphingomyelin phosphodiesterase, acid-like 3B
Zn	0,220092	0,0482126	4,56503071811103	7,37749349707418e-06	5,13209116463872	0,6016	1,6705131e-07	0,36681936	0,0216079363381998	BOVINEHD0200036675	rs109467749	2	126278586	516133	FGR	Gardner-Rasheed feline sarcoma viral (v-fgr) oncogene homolog
Zn	0,220092	0,0482126	4,56503071811103	7,37749349707418e-06	5,13209116463872	0,6016	1,6705131e-07	0,36681936	0,0216079363381998	BOVINEHD0200036678	rs109129224	2	126288500	516133	FGR	Gardner-Rasheed feline sarcoma viral (v-fgr) oncogene homolog
Zn	0,246499	0,0488086	5,05031900115963	7,79615554366071e-07	6,10811950471608	0,6206	1,1583797e-07	0,3614284	0,00488477500711817	BOVINEHD0200036687	rs132632350	2	126326843	NA	NA	NA
Zn	0,25042	0,0490148	5,10906909749708	5,86872893441418e-07	6,23145594927102	0,6254	2,7069311e-07	0,36075011	0,00397935194913982	ARS-BFGL-NGS-15428	rs110037843	2	126341038	NA	NA	NA
Zn	0,25042	0,0490148	5,10906909749708	5,86872893441418e-07	6,23145594927102	0,6254	2,7069311e-07	0,36075011	0,00397935194913982	BOVINEHD0200036694	rs110159086	2	126360182	NA	NA	NA
Zn	0,203573	0,0481203	4,23050147235159	3,12753903775892e-05	4,50479726076245	0,5365	0,0041482361	0,3661097	0,0569147714362522	BOVINEHD0200036698	rs133287140	2	126375615	NA	NA	NA
Zn	0,249738	0,0493675	5,05875322833848	7,4858634796194e-07	6,12575809741778	0,6349	8,6495644e-07	0,36133077	0,00475049057512299	BOVINEHD0200036737	rs110499108	2	126548259	NA	NA	NA
Zn	0,267877	0,0511536	5,2367184323293	3,13898122902431e-07	6,50321128135492	0,6365	5,8515264e-07	0,35925838	0,00278817883331345	BOVINEHD0200036759	rs134527827	2	126629928	NA	NA	NA
Zn	0,217164	0,0509135	4,26535201861982	2,70160581671724e-05	4,56837801730991	0,4937	0,0029929952	0,36691818	0,0539214376444341	BOVINEHD0200036762	rs137837304	2	126641866	NA	NA	NA
Zn	0,347384	0,0550632	6,30882331575353	1,04383035919938e-09	8,98137007609425	0,7492	4,0027118e-07	0,34585625	3,95803942127435e-05	BOVINEHD0200036763	rs133779931	2	126645741	NA	NA	NA
Zn	0,226435	0,0525331	4,3103300585726	2,23332897469247e-05	4,65104729960191	0,6175	4,5003403e-07	0,36948891	0,0462536447367857	BOVINEHD0200036768	rs137524595	2	126672248	NA	NA	NA
Zn	0,309904	0,0513	6,04101364522417	4,67061316703885e-09	8,33062610067996	0,719	2,1407106e-08	0,34933877	0,000115593939393678	BOVINEHD0200036798	rs133886272	2	126743745	NA	NA	NA
Zn	0,251077	0,0520551	4,82329301067523	2,28064609019415e-06	5,64194210314983	0,6873	2,0024346e-08	0,36399841	0,00973175279576432	BOVINEHD0200036858	rs109533037	2	126984730	519213	PIGV	phosphatidylinositol glycan anchor biosynthesis, class V
Zn	0,198486	0,0491269	4,04027121597333	6,83770549838699e-05	4,16508960830394	0,5524	0,026766696	0,34599281	0,0924741753664914	BOVINEHD0200036918	rs110068745	2	127218072	NA	NA	NA
Zn	0,198486	0,0491269	4,04027121597333	6,83770549838699e-05	4,16508960830394	0,5524	0,026766696	0,34599281	0,0924741753664914	BOVINEHD0200036919	rs110080754	2	127219541	NA	NA	NA
Zn	-0,219655	0,054886	-4,0020223736472	7,97454597005229e-05	4,09829403407819	0,7206	0,00096165822	0,37158655	0,0997756002161106	BOVINEHD0200036964	rs108983328	2	127353468	NA	NA	NA
Zn	-0,219655	0,054886	-4,0020223736472	7,97454597005229e-05	4,09829403407819	0,7206	0,00096165822	0,37158655	0,0997756002161106	BOVINEHD0200036965	rs110697931	2	127354310	NA	NA	NA
Zn	-0,219655	0,054886	-4,0020223736472	7,97454597005229e-05	4,09829403407819	0,7206	0,00096165822	0,37158655	0,0997756002161106	BOVINEHD0200036966	rs110198884	2	127356234	NA	NA	NA
Zn	-0,219655	0,054886	-4,0020223736472	7,97454597005229e-05	4,09829403407819	0,7206	0,00096165822	0,37158655	0,0997756002161106	BOVINEHD0200036967	rs110740524	2	127356958	511122	ZNF683	zinc finger protein 683
Zn	-0,219655	0,054886	-4,0020223736472	7,97454597005229e-05	4,09829403407819	0,7206	0,00096165822	0,37158655	0,0997756002161106	BOVINEHD0200036968	rs110411556	2	127358704	511122	ZNF683	zinc finger protein 683
Zn	-0,219655	0,054886	-4,0020223736472	7,97454597005229e-05	4,09829403407819	0,7206	0,00096165822	0,37158655	0,0997756002161106	BOVINEHD0200036970	rs109834077	2	127360523	511122	ZNF683	zinc finger protein 683
Zn	-0,219655	0,054886	-4,0020223736472	7,97454597005229e-05	4,09829403407819	0,7206	0,00096165822	0,37158655	0,0997756002161106	BOVINEHD4100001655	rs110135269	2	127362498	NA	NA	NA
Zn	-0,219655	0,054886	-4,0020223736472	7,97454597005229e-05	4,09829403407819	0,7206	0,00096165822	0,37158655	0,0997756002161106	BOVINEHD0200036974	rs109799469	2	127372066	507142	LOC507142	absent in melanoma 1-like
Zn	-0,219655	0,054886	-4,0020223736472	7,97454597005229e-05	4,09829403407819	0,7206	0,00096165822	0,37158655	0,0997756002161106	BOVINEHD0200036977	rs110215673	2	127380372	507142	LOC507142	absent in melanoma 1-like
Zn	0,270825	0,0494262	5,4793813807252	9,24937411137124e-08	7,03388765419873	0,6905	3,8728138e-07	0,35635739	0,0011166566329617	BOVINEHD0200036991	rs110181829	2	127438292	517520	CEP85	centrosomal protein 85kDa
Zn	-0,243542	0,0480848	-5,06484377599574	7,26926559513891e-07	6,13850946315603	0,5143	0,016832085	0,34457997	0,00467294826148602	BOVINEHD0200036996	rs109752387	2	127452476	517520	CEP85	centrosomal protein 85kDa
Zn	0,262313	0,0493741	5,31276519470735	2,15007341122171e-07	6,66754671145918	0,6571	0,018944817	0,33964345	0,00221719153620868	BOVINEHD0200037001	rs132844273	2	127468992	NA	NA	NA
Zn	0,425486	0,0551824	7,71053814259619	1,99884417461705e-13	12,6992210611804	0,7825	4,7849223e-07	0,32651774	9,89395884928646e-08	BOVINEHD0200037025	rs132862097	2	127566752	510253	PDIK1L	PDLIM1 interacting kinase 1 like
Zn	0,239226	0,0463503	5,16126109216122	4,55044879712295e-07	6,34194576806773	0,5762	0,01096137	0,34918643	0,00355987519154012	BOVINEHD0200037029	rs110773074	2	127582649	NA	NA	NA
Zn	-0,266355	0,0657859	-4,04881593168141	6,60570411885136e-05	4,18008088302547	0,8317	0,0098771628	0,36221399	0,0903236974465614	BOVINEHD0200037046	rs109627447	2	127612583	NA	NA	NA
Zn	-0,261771	0,0619699	-4,22416366655425	3,21159471370679e-05	4,49327926560577	0,7952	0,011362887	0,35900946	0,0580178101375709	BOVINEHD0200037047	rs109415889	2	127614061	NA	NA	NA
Zn	-0,266355	0,0657859	-4,04881593168141	6,60570411885136e-05	4,18008088302547	0,8317	0,0098771628	0,36221399	0,0903236974465614	BOVINEHD0200037049	rs109344072	2	127621858	528912	TRIM63	tripartite motif containing 63
Zn	-0,239231	0,0492097	-4,86146024056233	1,90920275798365e-06	5,71914794693506	0,6016	0,012557188	0,35104779	0,00843772158890874	BOVINEHD0200037051	rs136370503	2	127632228	NA	NA	NA
Zn	-0,276892	0,0605579	-4,57235141905515	7,14102679843726e-06	5,14623933712666	0,7952	0,011494363	0,35525706	0,02116583238801	BOVINEHD0200037053	rs109170927	2	127639447	511061	SLC30A2	solute carrier family 30 (zinc transporter), member 2
Zn	-0,276892	0,0605579	-4,57235141905515	7,14102679843726e-06	5,14623933712666	0,7952	0,011494363	0,35525706	0,02116583238801	BOVINEHD0200037056	rs137362331	2	127644712	511061	SLC30A2	solute carrier family 30 (zinc transporter), member 2
Zn	-0,276892	0,0605579	-4,57235141905515	7,14102679843726e-06	5,14623933712666	0,7952	0,011494363	0,35525706	0,02116583238801	BOVINEHD0200037057	rs136014412	2	127645905	NA	NA	NA
Zn	-0,268026	0,0605222	-4,42855679403591	1,34393806932208e-05	4,8716207437609	0,7921	0,015058203	0,35329658	0,0353844596439	BOVINEHD0200037059	rs110902719	2	127648283	511060	EXTL1	exostoses (multiple)-like 1
Zn	-0,238524	0,0563054	-4,23625442675125	3,05306276132752e-05	4,51526426788671	0,7698	0,019629776	0,35085361	0,0559709923592633	ARS-BFGL-NGS-21994	rs109033213	2	127651690	511060	EXTL1	exostoses (multiple)-like 1
Zn	-0,238524	0,0563054	-4,23625442675125	3,05306276132752e-05	4,51526426788671	0,7698	0,019629776	0,35085361	0,0559709923592633	BOVINEHD0200037060	rs136119351	2	127652248	511060	EXTL1	exostoses (multiple)-like 1
Zn	-0,238524	0,0563054	-4,23625442675125	3,05306276132752e-05	4,51526426788671	0,7698	0,019629776	0,35085361	0,0559709923592633	BOVINEHD0200037061	rs136958979	2	127652716	511060	EXTL1	exostoses (multiple)-like 1
Zn	-0,238524	0,0563054	-4,23625442675125	3,05306276132752e-05	4,51526426788671	0,7698	0,019629776	0,35085361	0,0559709923592633	BOVINEHD0200037063	rs111002347	2	127653946	511060	EXTL1	exostoses (multiple)-like 1
Zn	-0,238524	0,0563054	-4,23625442675125	3,05306276132752e-05	4,51526426788671	0,7698	0,019629776	0,35085361	0,0559709923592633	BOVINEHD0200037065	rs109943240	2	127655073	511060	EXTL1	exostoses (multiple)-like 1
Zn	-0,238524	0,0563054	-4,23625442675125	3,05306276132752e-05	4,51526426788671	0,7698	0,019629776	0,35085361	0,0559709923592633	BOVINEHD0200037069	rs110738854	2	127662390	511060	EXTL1	exostoses (multiple)-like 1
Zn	-0,261833	0,0614463	-4,2611678815486	2,74964959379904e-05	4,56072264768818	0,8063	0,012272591	0,35774203	0,0546599419492781	BOVINEHD0200037071	rs135554653	2	127665879	NA	NA	NA
Zn	0,221963	0,05035	4,40840119165839	1,46661925006752e-05	4,83368261898364	0,5349	0,0094214305	0,35903179	0,0365883502762825	BOVINEHD0200037096	rs135337272	2	127751087	NA	NA	NA
Zn	-0,214884	0,0516068	-4,16386987761303	4,12674461778451e-05	4,3843924064603	0,673	0,011612122	0,35936992	0,0701949332608058	BOVINEHD0200037104	rs109915467	2	127783833	NA	NA	NA
Zn	0,324037	0,0466493	6,94623499173621	2,45677264619712e-11	10,6096350319898	0,6159	1,058465e-07	0,33726827	2,43212630301047e-06	BOVINEHD4100001659	rs41579185	2	127853992	616379	SEPN1	selenoprotein N, 1
Zn	0,319703	0,0467271	6,84191828724659	4,6157530484305e-11	10,3357574348118	0,6143	2,7607752e-07	0,33869973	3,8078731782072e-06	BOVINEHD0200037128	rs133802455	2	127858330	616379	SEPN1	selenoprotein N, 1
Zn	0,216388	0,049093	4,40771596765323	1,47097314357236e-05	4,83239525637159	0,5603	0,0061789686	0,36225763	0,0365883502762825	BOVINEHD0200037133	rs132922282	2	127880659	NA	NA	NA
Zn	0,217658	0,0488134	4,45898052583922	1,17721185825504e-05	4,92914537182829	0,5587	0,0057231195	0,36217566	0,031160483125482	BOVINEHD0200037134	rs133659329	2	127885144	NA	NA	NA
Zn	0,304045	0,0467401	6,50501389599081	3,38181879354798e-10	9,47084966671774	0,646	1,0158003e-08	0,34325605	1,67394619370555e-05	BOVINEHD0200037135	rs109596803	2	127887180	NA	NA	NA
Zn	0,242466	0,0497188	4,87674682413896	1,77744798848043e-06	5,75020309869745	0,5698	0,0021259182	0,36124517	0,00792620103720718	BOVINEHD4100001660	rs41257319	2	127888341	615012	MAN1C1	mannosidase, alpha, class 1C, member 1
Zn	0,242466	0,0497188	4,87674682413896	1,77744798848043e-06	5,75020309869745	0,5698	0,0021259182	0,36124517	0,00792620103720718	BOVINEHD0200037136	rs109965806	2	127888798	615012	MAN1C1	mannosidase, alpha, class 1C, member 1
Zn	0,258419	0,0523745	4,93406142302075	1,35733039187113e-06	5,8673144265468	0,6333	1,3827282e-08	0,36275466	0,00658683163421509	BOVINEHD0200037137	rs110240243	2	127889403	615012	MAN1C1	mannosidase, alpha, class 1C, member 1
Zn	0,258419	0,0523745	4,93406142302075	1,35733039187113e-06	5,8673144265468	0,6333	1,3827282e-08	0,36275466	0,00658683163421509	BOVINEHD0200037138	rs109598469	2	127890024	615012	MAN1C1	mannosidase, alpha, class 1C, member 1
Zn	0,258419	0,0523745	4,93406142302075	1,35733039187113e-06	5,8673144265468	0,6333	1,3827282e-08	0,36275466	0,00658683163421509	BOVINEHD0200037140	rs110529769	2	127891867	615012	MAN1C1	mannosidase, alpha, class 1C, member 1
Zn	0,258419	0,0523745	4,93406142302075	1,35733039187113e-06	5,8673144265468	0,6333	1,3827282e-08	0,36275466	0,00658683163421509	BOVINEHD0200037141	rs109773915	2	127893511	615012	MAN1C1	mannosidase, alpha, class 1C, member 1
Zn	0,242796	0,055699	4,35907287383975	1,81379176267343e-05	4,74141257478036	0,7175	7,8846447e-08	0,36898735	0,0409953379842532	ARS-BFGL-NGS-114532	rs109916584	2	127922394	615012	MAN1C1	mannosidase, alpha, class 1C, member 1
Zn	0,242796	0,055699	4,35907287383975	1,81379176267343e-05	4,74141257478036	0,7175	7,8846447e-08	0,36898735	0,0409953379842532	BOVINEHD0200037162	rs134457677	2	127927030	615012	MAN1C1	mannosidase, alpha, class 1C, member 1
Zn	0,242796	0,055699	4,35907287383975	1,81379176267343e-05	4,74141257478036	0,7175	7,8846447e-08	0,36898735	0,0409953379842532	BOVINEHD0200037163	rs137646959	2	127929549	615012	MAN1C1	mannosidase, alpha, class 1C, member 1
Zn	0,271361	0,057074	4,75454672880821	3,13270588584713e-06	5,50408037695025	0,7302	8,5366229e-08	0,36476006	0,0119279945400012	BOVINEHD0200037164	rs133308673	2	127934091	615012	MAN1C1	mannosidase, alpha, class 1C, member 1
Zn	0,271361	0,057074	4,75454672880821	3,13270588584713e-06	5,50408037695025	0,7302	8,5366229e-08	0,36476006	0,0119279945400012	BOVINEHD0200037165	rs137062893	2	127938818	615012	MAN1C1	mannosidase, alpha, class 1C, member 1
Zn	0,251616	0,0490406	5,13076919939805	5,28092728823679e-07	6,27728981216213	0,6032	1,7672021e-07	0,36049841	0,00384408016594206	BOVINEHD0200037184	rs135335499	2	128021742	NA	NA	NA
Zn	0,251616	0,0490406	5,13076919939805	5,28092728823679e-07	6,27728981216213	0,6032	1,7672021e-07	0,36049841	0,00384408016594206	BOVINEHD0200037185	rs109818078	2	128025141	NA	NA	NA
Zn	0,301288	0,0507952	5,93142659148896	8,50601403410937e-09	8,07027390507706	0,7127	4,2254537e-07	0,35073905	0,000191379129575436	BOVINEHD0200037190	rs137212953	2	128044066	NA	NA	NA
Zn	0,299921	0,0517392	5,79678464297863	1,75709010582678e-08	7,75520596675743	0,7238	1,6970531e-07	0,35244061	0,000362388120392735	BOVINEHD0200037191	rs135903044	2	128046308	NA	NA	NA
Zn	0,236473	0,0470978	5,02089269562485	8,97928566682466e-07	6,04675821158391	0,646	9,3460925e-08	0,36176615	0,0053640358879421	BOVINEHD0200037202	rs133726819	2	128087395	511199	LDLRAP1	low density lipoprotein receptor adaptor protein 1
Zn	0,234624	0,0473183	4,95841989251516	1,20946119440385e-06	5,91740806142913	0,6476	1,1759182e-07	0,36247859	0,00623608270677912	BOVINEHD0200037203	rs137378641	2	128090732	511199	LDLRAP1	low density lipoprotein receptor adaptor protein 1
Zn	0,234624	0,0473183	4,95841989251516	1,20946119440385e-06	5,91740806142913	0,6476	1,1759182e-07	0,36247859	0,00623608270677912	BOVINEHD0200037204	rs133019154	2	128093669	511199	LDLRAP1	low density lipoprotein receptor adaptor protein 1
Zn	0,350299	0,0559385	6,26221654138027	1,35937060918462e-09	8,86666212414961	0,7619	8,8921316e-08	0,3464683	3,95803942127435e-05	BOVINEHD0200037209	rs134068946	2	128118428	NA	NA	NA
Zn	0,350299	0,0559385	6,26221654138027	1,35937060918462e-09	8,86666212414961	0,7619	8,8921316e-08	0,3464683	3,95803942127435e-05	BOVINEHD0200037210	rs109825086	2	128124210	NA	NA	NA
Zn	0,350299	0,0559385	6,26221654138027	1,35937060918462e-09	8,86666212414961	0,7619	8,8921316e-08	0,3464683	3,95803942127435e-05	BOVINEHD0200037211	rs111019941	2	128150643	540726	NA	NA
Zn	0,350299	0,0559385	6,26221654138027	1,35937060918462e-09	8,86666212414961	0,7619	8,8921316e-08	0,3464683	3,95803942127435e-05	BOVINEHD0200037214	rs133226689	2	128160548	540726	NA	NA
Zn	0,356632	0,0564536	6,31725877534825	9,94955564333514e-10	9,00219631482783	0,7635	3,0875282e-07	0,34574535	3,95803942127435e-05	BOVINEHD0200037224	rs109391117	2	128201356	540726	NA	NA
Zn	0,225234	0,0539617	4,17396042007572	3,95796136783035e-05	4,40252844909374	0,6841	0,008543463	0,36229548	0,0677898806122539	BOVINEHD0200037231	rs110515892	2	128224573	282685	LOC282685	rhesus-like protein
Zn	0,259641	0,0503713	5,15454236837247	4,70247104513726e-07	6,32767386988196	0,7079	1,3988717e-07	0,3602218	0,00358099681200957	BOVINEHD0200037232	rs134464382	2	128227042	282685	LOC282685	rhesus-like protein
Zn	0,22439	0,0547239	4,10040220086653	5,35645305914034e-05	4,27112269664076	0,7063	0,0074068571	0,36415406	0,0831102638737311	BOVINEHD0200037243	rs109056581	2	128239363	282685	LOC282685	rhesus-like protein
Zn	0,233227	0,052186	4,46914881385812	1,1260539598059e-05	4,94844079786437	0,6222	8,6538404e-09	0,36783793	0,0311336478411992	BOVINEHD0200037252	rs132954870	2	128256992	504456	TMEM50A	transmembrane protein 50A
Zn	0,238333	0,0513976	4,63704530950861	5,34510924931038e-06	5,272043413769	0,6349	4,1244205e-08	0,36604414	0,0180801863720043	BOVINEHD0200037253	rs109855559	2	128258499	504456	TMEM50A	transmembrane protein 50A
Zn	0,238333	0,0513976	4,63704530950861	5,34510924931038e-06	5,272043413769	0,6349	4,1244205e-08	0,36604414	0,0180801863720043	BOVINEHD0200037255	rs133072849	2	128261780	504456	TMEM50A	transmembrane protein 50A
Zn	0,238333	0,0513976	4,63704530950861	5,34510924931038e-06	5,272043413769	0,6349	4,1244205e-08	0,36604414	0,0180801863720043	BOVINEHD0200037256	rs137191220	2	128262237	504456	TMEM50A	transmembrane protein 50A
Zn	0,238333	0,0513976	4,63704530950861	5,34510924931038e-06	5,272043413769	0,6349	4,1244205e-08	0,36604414	0,0180801863720043	BOVINEHD0200037257	rs135840560	2	128266274	504456	TMEM50A	transmembrane protein 50A
Zn	0,258634	0,0524034	4,93544312010289	1,34849460914238e-06	5,87015078538046	0,6635	5,1742116e-08	0,36273906	0,00658683163421509	BOVINEHD0200037258	rs136773066	2	128270612	504456	TMEM50A	transmembrane protein 50A
Zn	0,258634	0,0524034	4,93544312010289	1,34849460914238e-06	5,87015078538046	0,6635	5,1742116e-08	0,36273906	0,00658683163421509	BOVINEHD0200037262	rs133298970	2	128291637	NA	NA	NA
Zn	0,259731	0,0529327	4,90681563570345	1,5434401890114e-06	5,81151019552144	0,646	5,2820177e-08	0,36306243	0,00734594421651556	BOVINEHD0200037270	rs134934667	2	128316737	522372	SYF2	SYF2 homolog, RNA splicing factor (S, cerevisiae)
Zn	0,259731	0,0529327	4,90681563570345	1,5434401890114e-06	5,81151019552144	0,646	5,2820177e-08	0,36306243	0,00734594421651556	BOVINEHD0200037271	rs136508491	2	128318723	522372	SYF2	SYF2 homolog, RNA splicing factor (S, cerevisiae)
Zn	0,264756	0,0522249	5,06953579614322	7,10655454278217e-07	6,14834090640572	0,6841	0,00013602384	0,3610688	0,00462846157079538	BOVINEHD0200037272	rs134082123	2	128323545	522372	SYF2	SYF2 homolog, RNA splicing factor (S, cerevisiae)
Zn	0,244201	0,0507001	4,81657827104878	2,35283540569752e-06	5,62840845314593	0,6762	0,00023080989	0,36383836	0,00984539881428787	BOVINEHD0200037284	rs132734073	2	128368124	NA	NA	NA
Zn	0,24665	0,0511074	4,82611128721085	2,25098829821039e-06	5,64762676267867	0,6794	0,003820271	0,36010409	0,00968872340696845	BOVINEHD0200037311	rs135476959	2	128464957	NA	NA	NA
Zn	0,24665	0,0511074	4,82611128721085	2,25098829821039e-06	5,64762676267867	0,6794	0,003820271	0,36010409	0,00968872340696845	BOVINEHD0200037312	rs110103929	2	128465928	NA	NA	NA
Zn	0,248255	0,0511207	4,85625196838071	1,95620992842909e-06	5,70858454123235	0,6857	0,0014504161	0,36215808	0,00856896119658004	BOVINEHD0200037313	rs135479844	2	128467337	NA	NA	NA
Zn	0,258918	0,055849	4,63603645544235	5,36944102573949e-06	5,27007092325247	0,7317	6,877498e-08	0,36605492	0,0180801863720043	ARS-BFGL-NGS-45691	rs109698875	2	128484790	NA	NA	NA
Zn	0,278452	0,0542101	5,13653359798266	5,13463734972235e-07	6,28949022442818	0,7095	8,5842548e-07	0,36043073	0,00384408016594206	ARS-BFGL-NGS-118924	rs110909180	2	128529102	NA	NA	NA
Zn	-0,230207	0,0535093	-4,30218672268185	2,3119111266212e-05	4,63602886487083	0,6635	1,6472569e-07	0,36957264	0,0474837766431315	BOVINEHD0200037340	rs42201608	2	128589016	NA	NA	NA
Zn	-0,244381	0,0531176	-4,60075379911743	6,29072287073584e-06	5,20129944664796	0,6508	7,8685149e-07	0,36643515	0,0193404172015423	BOVINEHD0200037341	rs136748649	2	128592248	NA	NA	NA
Zn	0,391611	0,05457	7,1763056624519	5,97688555585395e-12	11,223525059866	0,7651	3,4698831e-07	0,33407781	1,44784915048889e-06	BOVINEHD0200037362	rs109848049	2	128631439	617389	RUNX3	runt-related transcription factor 3
Zn	0,312233	0,0512788	6,08892953813272	3,58464324639421e-09	8,44555406003299	0,6667	1,0423503e-08	0,34872175	9,33863711933259e-05	ARS-BFGL-NGS-10586	rs109161899	2	128636098	617389	RUNX3	runt-related transcription factor 3
Zn	0,206558	0,0468628	4,40771784869875	1,47096117452353e-05	4,83239879016351	0,5571	0,0010254628	0,36744023	0,0365883502762825	BOVINEHD0200037376	rs135346374	2	128666712	NA	NA	NA
Zn	0,203902	0,0468371	4,35342922597684	1,85819610667155e-05	4,73090845420082	0,546	1,6603219e-07	0,36904563	0,0414314117866987	ARS-BFGL-NGS-104227	rs109761133	2	128670186	NA	NA	NA
Zn	0,279453	0,0485067	5,76112165948209	2,1249538447009e-08	7,67265049865339	0,6413	3,280002e-07	0,3528872	0,000404545443794396	BOVINEHD0200037377	rs136647965	2	128672069	NA	NA	NA
Zn	0,279453	0,0485067	5,76112165948209	2,1249538447009e-08	7,67265049865339	0,6413	3,280002e-07	0,3528872	0,000404545443794396	BOVINEHD0200037378	rs134131140	2	128678153	NA	NA	NA
Zn	0,337692	0,0518355	6,51468588129757	3,19702284804001e-10	9,49525425996158	0,719	3,0503427e-07	0,3431262	1,67394619370555e-05	BOVINEHD0200037400	rs135236123	2	128774736	286823	CLIC4	chloride intracellular channel 4
Zn	-0,209349	0,0496491	-4,21657190160547	3,3151220630681e-05	4,47950047620613	0,5937	0,0084967143	0,36191392	0,0584187475674776	BOVINEHD0200037405	rs43764359	2	128797020	100296928	NA	NA
Zn	-0,209349	0,0496491	-4,21657190160547	3,3151220630681e-05	4,47950047620613	0,5937	0,0084967143	0,36191392	0,0584187475674776	BOVINEHD0200037408	rs137345123	2	128801239	NA	NA	NA
Zn	-0,209349	0,0496491	-4,21657190160547	3,3151220630681e-05	4,47950047620613	0,5937	0,0084967143	0,36191392	0,0584187475674776	BOVINEHD0200037411	rs109782282	2	128814419	NA	NA	NA
Zn	-0,209349	0,0496491	-4,21657190160547	3,3151220630681e-05	4,47950047620613	0,5937	0,0084967143	0,36191392	0,0584187475674776	BOVINEHD0200037412	rs110096282	2	128821708	NA	NA	NA
Zn	0,369305	0,0575572	6,41631281577283	5,64636114239954e-10	9,24823134773792	0,7698	2,5453987e-07	0,34443643	2,54078038519045e-05	BOVINEHD0200037419	rs110498567	2	128847780	NA	NA	NA
Zn	0,377394	0,0538036	7,01428900668357	1,62248114249172e-11	10,7898203421451	0,7381	2,9833688e-07	0,33632905	2,0077555145878e-06	BOVINEHD0200037420	rs109229849	2	128853470	784123	SRRM1	serine/arginine repetitive matrix 1
Zn	0,317379	0,056559	5,6114676709277	4,6734146828752e-08	7,33036568131378	0,7651	4,0633108e-07	0,35474373	0,000630892039841549	BOVINEHD0200037427	rs134023608	2	128879146	NA	NA	NA
Zn	0,34599	0,0564388	6,13035713020121	2,84806040415412e-09	8,54545080404058	0,7698	2,7620416e-07	0,34818585	7,83191295049902e-05	BOVINEHD0200037441	rs110389821	2	128915082	NA	NA	NA
Zn	0,35825	0,0530498	6,7530886073086	7,85634259541074e-11	10,1047795863143	0,7381	3,0683e-07	0,33991157	4,86095485405849e-06	BOVINEHD0200037448	rs134938987	2	128934056	NA	NA	NA
Zn	0,35825	0,0530498	6,7530886073086	7,85634259541074e-11	10,1047795863143	0,7381	3,0683e-07	0,33991157	4,86095485405849e-06	BOVINEHD0200037449	rs110842690	2	128935391	NA	NA	NA
Zn	0,30568	0,053483	5,71546098760354	2,70704432884825e-08	7,56750463243911	0,7	6,4477436e-08	0,3534569	0,000496275418544675	BOVINEHD0200037451	rs134017290	2	128942115	NA	NA	NA
Zn	0,192543	0,0480058	4,01082785830046	7,69792244335148e-05	4,1136264687408	0,5556	3,0162447e-07	0,372478	0,0997756002161106	BOVINEHD0200037684	rs133294977	2	129660354	509522	FUCA1	fucosidase, alpha-L- 1, tissue
Zn	0,191222	0,0475043	4,02536191460563	7,26118425024853e-05	4,13899254301818	0,4968	1,8821804e-07	0,37233694	0,0976676637207885	BOVINEHD0200037722	rs109579391	2	129776822	NA	NA	NA
Zn	-0,212662	0,0484176	-4,39224579491755	1,57263195434526e-05	4,80337290414042	0,5492	0,0059200195	0,36267714	0,0374510047207313	BOVINEHD0200038861	rs109930222	2	133394336	514809	OTUD3	OTU domain containing 3
Zn	0,22074	0,0494332	4,46542000113284	1,1445613118164e-05	4,94136093809618	0,5048	0,010310077	0,35755755	0,0311336478411992	BOVINEHD0200039060	rs133695791	2	133920047	338052	CAPZB	capping protein (actin filament) muscle Z-line, beta
Zn	-0,266366	0,0516321	-5,15892245328003	4,60281569219546e-07	6,33697641495287	0,6762	0,016968124	0,34335909	0,00355987519154012	BOVINEHD0200039072	rs110780809	2	133951459	NA	NA	NA
Zn	-0,266366	0,0516321	-5,15892245328003	4,60281569219546e-07	6,33697641495287	0,6762	0,016968124	0,34335909	0,00355987519154012	BOVINEHD0200039073	rs110558977	2	133952559	NA	NA	NA
Zn	-0,22784	0,0550496	-4,13881299773295	4,57606099348822e-05	4,33950819554396	0,719	0,0052076666	0,36596696	0,0739509519120802	UA-IFASA-7955	rs41584708	2	134123825	514561	UBR4	ubiquitin protein ligase E3 component n-recognin 4
Zn	-0,238497	0,0547657	-4,35486079790818	1,84683494802728e-05	4,73357191580175	0,7302	0,0027053494	0,36629015	0,0413644230730468	BOVINEHD0200039117	rs133685809	2	134129441	514561	UBR4	ubiquitin protein ligase E3 component n-recognin 4
Zn	-0,235099	0,0544982	-4,31388559622153	2,19982580006252e-05	4,65761170875369	0,7159	0,0047190802	0,36468791	0,0462432257544664	BOVINEHD0200039118	rs135241766	2	134132026	514561	UBR4	ubiquitin protein ligase E3 component n-recognin 4
Zn	-0,235099	0,0544982	-4,31388559622153	2,19982580006252e-05	4,65761170875369	0,7159	0,0047190802	0,36468791	0,0462432257544664	BOVINEHD0200039121	rs136495995	2	134144493	514561	UBR4	ubiquitin protein ligase E3 component n-recognin 4
Zn	0,204696	0,0510442	4,01017157679031	7,71822084006052e-05	4,11248279919718	0,5397	0,013071395	0,35945155	0,0997756002161106	BOVINEHD0200039197	rs110857310	2	134368540	100126042	ALDH4A1	aldehyde dehydrogenase 4 family, member A1
Zn	0,219871	0,0524424	4,19261894955227	3,66305943218769e-05	4,43615603496314	0,6111	0,0041690862	0,36647038	0,062956798957708	BOVINEHD0200039199	rs43315879	2	134372994	100126042	ALDH4A1	aldehyde dehydrogenase 4 family, member A1
Zn	0,205535	0,0513609	4,00177956383163	7,98230603122117e-05	4,09787162594778	0,5524	0,0097847788	0,36276237	0,0997756002161106	BOVINEHD0200039206	rs109722054	2	134379046	100126042	ALDH4A1	aldehyde dehydrogenase 4 family, member A1
Zn	0,235319	0,0516093	4,55962394374657	7,55695147662598e-06	5,12165336638898	0,5651	0,0047091809	0,36212249	0,0220033533512131	BOVINEHD0200039221	rs43314970	2	134417566	NA	NA	NA
Zn	0,220634	0,051361	4,29574969334709	2,37589221728434e-05	4,6241732650799	0,581	0,0079697272	0,3616325	0,0483962400526861	BOVINEHD0200039222	rs43314957	2	134418464	NA	NA	NA
Zn	0,2298	0,050795	4,52406732946156	8,84597494227474e-06	5,0532542951775	0,5587	0,0048632618	0,36234715	0,0251644601196949	BOVINEHD0200039224	rs43314935	2	134421138	NA	NA	NA
Zn	0,214404	0,0507261	4,22669986456676	3,17770245815966e-05	4,49788677007041	0,5794	0,0022772153	0,36803217	0,0576158195439451	BOVINEHD0200039232	rs110067482	2	134440012	NA	NA	NA
Zn	0,221768	0,0495318	4,47728529954494	1,0866616092077e-05	4,96390567590783	0,5587	0,0017016031	0,36602549	0,0305613698847764	BOVINEHD0200039289	rs110903482	2	134591279	536229	PAX7	paired box 7
Zn	0,296184	0,0568407	5,21077326633908	3,56812914499215e-07	6,44755943514164	0,7714	3,3877968e-07	0,35956384	0,00299350311305897	BOVINEHD0200039472	rs134875052	2	134992895	508119	IGSF21	immunoglobin superfamily, member 21
Zn	0,28257	0,0517037	5,46517947458306	9,94654547729569e-08	7,00232772735962	0,6127	2,7395639e-08	0,35653005	0,00117223353965089	BOVINEHD0200039478	rs135026772	2	135025736	508119	IGSF21	immunoglobin superfamily, member 21
Zn	-0,269447	0,0577805	-4,66328605671464	4,7482413956531e-06	5,32346721007651	0,773	0,011130605	0,35463304	0,0166688192835883	BOVINEHD4100001744	rs41643282	2	135165372	NA	NA	NA
Zn	0,239524	0,0541456	4,42370201826187	1,37255494663651e-05	4,86247026068961	0,7238	2,6120182e-08	0,36831518	0,0359467056987263	BOVINEHD0200039560	rs43315265	2	135230960	NA	NA	NA
Zn	0,232982	0,0522448	4,45942945518023	1,17490694084831e-05	4,9299965305638	0,619	0,0063087611	0,36158634	0,031160483125482	BOVINEHD0200039562	rs43315261	2	135237404	NA	NA	NA
Zn	0,276576	0,0555802	4,97616057516885	1,11169959913414e-06	5,95401255094051	0,6746	0,002081574	0,36016622	0,00585397355721078	BOVINEHD0200039563	rs43315243	2	135241531	NA	NA	NA
Zn	0,260891	0,0524213	4,97681286042124	1,10825487749767e-06	5,95536034866778	0,6349	0,012906916	0,34940414	0,00585397355721078	BOVINEHD0200039569	rs43314710	2	135265289	NA	NA	NA
Zn	0,260891	0,0524213	4,97681286042124	1,10825487749767e-06	5,95536034866778	0,6349	0,012906916	0,34940414	0,00585397355721078	BOVINEHD0200039570	rs43314719	2	135266901	NA	NA	NA
Zn	0,260891	0,0524213	4,97681286042124	1,10825487749767e-06	5,95536034866778	0,6349	0,012906916	0,34940414	0,00585397355721078	BOVINEHD0200039571	rs43314729	2	135267846	NA	NA	NA
Zn	0,260891	0,0524213	4,97681286042124	1,10825487749767e-06	5,95536034866778	0,6349	0,012906916	0,34940414	0,00585397355721078	ARS-BFGL-NGS-17276	rs43315236	2	135268418	NA	NA	NA
Zn	0,260891	0,0524213	4,97681286042124	1,10825487749767e-06	5,95536034866778	0,6349	0,012906916	0,34940414	0,00585397355721078	BOVINEHD0200039572	rs109567873	2	135269377	NA	NA	NA
Zn	0,260891	0,0524213	4,97681286042124	1,10825487749767e-06	5,95536034866778	0,6349	0,012906916	0,34940414	0,00585397355721078	BOVINEHD0200039573	rs43314690	2	135270441	NA	NA	NA
Zn	0,260891	0,0524213	4,97681286042124	1,10825487749767e-06	5,95536034866778	0,6349	0,012906916	0,34940414	0,00585397355721078	BOVINEHD0200039574	rs43314680	2	135271140	NA	NA	NA
Zn	0,295953	0,0554986	5,33262100305233	1,94647028581285e-07	6,71075222169461	0,681	0,0086274828	0,34946773	0,00204993967649529	BOVINEHD0200039575	rs43314674	2	135273572	NA	NA	NA
Zn	0,281751	0,0537564	5,24125499475411	3,06927741453265e-07	6,51296385638544	0,6698	0,0081817418	0,35099175	0,00278817883331345	BOVINEHD0200039597	rs43321411	2	135313014	NA	NA	NA
Zn	0,285591	0,054598	5,23079599985347	3,23229406922706e-07	6,4904891346447	0,6667	0,00503412	0,35424913	0,00278817883331345	BOVINEHD0200039617	rs110323491	2	135345535	NA	NA	NA
Zn	0,285591	0,054598	5,23079599985347	3,23229406922706e-07	6,4904891346447	0,6667	0,00503412	0,35424913	0,00278817883331345	ARS-BFGL-NGS-102755	rs110185349	2	135347580	NA	NA	NA
Zn	0,282671	0,0528728	5,34624608494349	1,81772875691384e-07	6,74047092208446	0,6317	3,5002251e-08	0,35795993	0,00199943700224942	BOVINEHD0200039618	rs42468678	2	135352798	NA	NA	NA
Zn	0,282671	0,0528728	5,34624608494349	1,81772875691384e-07	6,74047092208446	0,6317	3,5002251e-08	0,35795993	0,00199943700224942	BOVINEHD0200039619	rs42468681	2	135353806	NA	NA	NA
Zn	-0,217147	0,0496459	-4,37391607363347	1,70180322985798e-05	4,76909065642952	0,5159	0,0042353487	0,36455372	0,0393628677536459	BOVINEHD0200039622	rs109642651	2	135358153	NA	NA	NA
Zn	0,248126	0,0497275	4,98971394097833	1,04220797627844e-06	5,98204560739219	0,5317	4,9790301e-07	0,36212194	0,00585397355721078	BOVINEHD0200039623	rs132833265	2	135364325	NA	NA	NA
Zn	0,252697	0,0494597	5,10914946916378	5,86643914479563e-07	6,23162543010026	0,5333	2,754446e-07	0,36074907	0,00397935194913982	BOVINEHD0200039624	rs109261485	2	135364987	NA	NA	NA
Zn	0,285362	0,050438	5,65767873428764	3,66994642937995e-08	7,43534027514695	0,5984	8,4530868e-08	0,35417369	0,000630892039841549	BOVINEHD0200039626	rs42468689	2	135377501	NA	NA	NA
Zn	0,300637	0,0505132	5,95165224139433	7,61969571358942e-09	8,11806237151442	0,5921	3,7720588e-08	0,35048213	0,000179601307766445	BTB-01349174	rs42468701	2	135378292	NA	NA	NA
Zn	-0,216991	0,0504057	-4,30489012155371	2,28553493033395e-05	4,64101213690567	0,5651	0,0042766783	0,36522364	0,0471376342481842	BOVINEHD0200039627	rs42468716	2	135380513	NA	NA	NA
Zn	-0,21796	0,0507099	-4,29817451819073	2,35159426845208e-05	4,62863760698894	0,5603	0,0039878094	0,3655825	0,0480992370816316	BOVINEHD0200039628	rs42468730	2	135382078	NA	NA	NA
Zn	0,228508	0,0512019	4,46288126026573	1,15732856067684e-05	4,93654332917948	0,581	0,0071075056	0,36075454	0,0311336478411992	BTB-01349081	rs42467613	2	135466648	NA	NA	NA
Zn	0,228508	0,0512019	4,46288126026573	1,15732856067684e-05	4,93654332917948	0,581	0,0071075056	0,36075454	0,0311336478411992	BOVINEHD0200039654	rs42467617	2	135470166	NA	NA	NA
Zn	0,228508	0,0512019	4,46288126026573	1,15732856067684e-05	4,93654332917948	0,581	0,0071075056	0,36075454	0,0311336478411992	BOVINEHD0200039661	rs42467588	2	135486370	NA	NA	NA
Zn	0,221989	0,0504873	4,39692754415467	1,54117717983531e-05	4,81214743019691	0,573	0,0096965382	0,35887952	0,0373950022148824	BOVINEHD0200039662	rs136144468	2	135487621	NA	NA	NA
Zn	0,221989	0,0504873	4,39692754415467	1,54117717983531e-05	4,81214743019691	0,573	0,0096965382	0,35887952	0,0373950022148824	BOVINEHD0200039663	rs136898542	2	135488681	NA	NA	NA
Zn	0,232167	0,0509525	4,55653795201413	7,66125259651564e-06	5,11570021845077	0,5683	0,010378331	0,35652372	0,0221765933054602	BOVINEHD0200039664	rs42467585	2	135489577	NA	NA	NA
Zn	0,30077	0,0591978	5,08076313646791	6,7313987367155e-07	6,17189468309853	0,7746	6,1052599e-09	0,36107779	0,00444257956305918	BOVINEHD0200039753	rs43327870	2	135711268	NA	NA	NA
Zn	0,306104	0,059037	5,18495180988194	4,05150621438883e-07	6,39238349061526	0,7746	2,4572943e-07	0,35986653	0,00328759139675908	BOVINEHD0200039772	rs43329025	2	135749840	NA	NA	NA
Zn	0,263707	0,0568457	4,63899644124358	5,29835211223463e-06	5,27585918320015	0,746	3,7337629e-07	0,36602266	0,0180801863720043	BOVINEHD4100001759	rs41637486	2	135757289	NA	NA	NA
Zn	0,237754	0,0537643	4,42215373398333	1,38180366132124e-05	4,85955366091432	0,5937	1,1376789e-07	0,36833117	0,035998458078707	BOVINEHD0200039776	rs43328994	2	135762609	NA	NA	NA
Zn	-0,281986	0,0700789	-4,02383599057634	7,30590584773264e-05	4,13632592890396	0,8603	0,02848524	0,34453024	0,0980028861824957	ARS-BFGL-NGS-63882	rs109339144	2	135994305	NA	NA	NA
Zn	0,227632	0,049208	4,62591448544952	5,61953865138313e-06	5,25029933734604	0,6048	0,0013974794	0,36474568	0,0183579976545504	BOVINEHD4100001761	rs41565296	2	136003326	NA	NA	NA
Zn	0,227632	0,049208	4,62591448544952	5,61953865138313e-06	5,25029933734604	0,6048	0,0013974794	0,36474568	0,0183579976545504	BOVINEHD0200039866	rs110826527	2	136007915	NA	NA	NA
Zn	0,296514	0,0571666	5,18683986803483	4,01410924505059e-07	6,39641081224788	0,7698	1,5283401e-07	0,3598445	0,00328759139675908	BOVINEHD0200039876	rs109618390	2	136050576	617851	PADI2	peptidyl arginine deiminase, type II
Zn	0,246658	0,0564461	4,36979702760687	1,7321982519688e-05	4,76140240399951	0,7667	4,8046095e-07	0,36887597	0,0396949268311354	BOVINEHD0200039883	rs109839914	2	136070955	617851	PADI2	peptidyl arginine deiminase, type II
Zn	0,248123	0,0542511	4,57360311588152	7,10133194515459e-06	5,14866018618529	0,6556	0,007071551	0,35961439	0,02116583238801	BOVINEHD0200039895	rs133052291	2	136105398	NA	NA	NA
Zn	0,200083	0,0499567	4,00512844123011	7,87590807318464e-05	4,10369936154632	0,6175	0,010899821	0,36163087	0,0997756002161106	BOVINEHD0200039959	rs43330780	2	136262965	509439	NECAP2	NECAP endocytosis associated 2
Zn	0,208678	0,0521842	3,99887322216303	8,07574971726886e-05	4,0928171491258	0,6778	0,0076403462	0,36491397	0,099808114995201	BOVINEHD0200039961	rs110075490	2	136265089	509439	NECAP2	NECAP endocytosis associated 2
Zn	0,206775	0,0517364	3,9967025150571	8,14621855616772e-05	4,08904394233935	0,6698	0,0054389198	0,36712913	0,099808114995201	BOVINEHD0200039991	rs132917299	2	136342393	100336279	NA	NA
Zn	0,233507	0,0534016	4,37265924616491	1,71102295821941e-05	4,7667441631292	0,5286	0,0018772355	0,3669424	0,0393920459512222	BOVINEHD0200040020	rs43326732	2	136498329	NA	NA	NA
Zn	0,230183	0,0531978	4,32692705337439	2,08100794484512e-05	4,68172626174137	0,5254	0,00181692	0,36747558	0,044981032164682	BOVINEHD0200040023	rs43326745	2	136512492	NA	NA	NA
Zn	0,230183	0,0531978	4,32692705337439	2,08100794484512e-05	4,68172626174137	0,5254	0,00181692	0,36747558	0,044981032164682	BOVINEHD0200040024	rs43326749	2	136514113	NA	NA	NA
Zn	0,264312	0,0501601	5,26936748531203	2,66966431539181e-07	6,5735433435561	0,5381	0,0074514611	0,35138445	0,00259106102252922	BOVINEHD0200040026	rs43326757	2	136525277	NA	NA	NA
Zn	0,23541	0,05541	4,24851109907959	2,90000039232904e-05	4,53760194334714	0,7444	0,0040405194	0,36603541	0,0559709923592633	BOVINEHD0200040053	rs133620636	2	136640820	NA	NA	NA
Zn	0,218903	0,0531306	4,12009275257573	4,94179006029047e-05	4,30611570846733	0,7143	0,0056792997	0,36568115	0,0789066777807361	ARS-BFGL-NGS-117203	rs43333840	2	136697236	NA	NA	NA
Zn	-0,215373	0,0508432	-4,23602369638418	3,05601684636555e-05	4,51484425603109	0,6079	0,0051994773	0,36500028	0,0559709923592633	BOVINEHD0300030424	rs42308602	3	106109198	534003	NFYC	nuclear transcription factor Y, gamma
Zn	0,219427	0,0532879	4,11776407026736	4,98918571542305e-05	4,3019703297585	0,6381	7,3671388e-08	0,37143026	0,0794073023203525	BOVINEHD0300030452	rs42307396	3	106178805	NA	NA	NA
Zn	0,218237	0,0532952	4,09487158318198	5,47875621632128e-05	4,26131802357732	0,6429	3,1925323e-07	0,37165616	0,0837584171722146	BOVINEHD0300030454	rs42307368	3	106181908	NA	NA	NA
Zn	0,219975	0,0535283	4,10950842825197	5,16072607295932e-05	4,28728919230758	0,6444	2,5631933e-07	0,37151187	0,0818742575159518	BOVINEHD0300030455	rs42307353	3	106184112	NA	NA	NA
Zn	0,216456	0,0533149	4,05995322133212	6,31453492617118e-05	4,1996586302924	0,6413	4,8563414e-08	0,37199968	0,0873070881535172	BOVINEHD0300030457	rs133579727	3	106188533	NA	NA	NA
Zn	0,233077	0,0495363	4,70517580037266	3,92617783540756e-06	5,40603003301237	0,5476	3,1228685e-07	0,36530227	0,013881394354867	BOVINEHD0300030462	rs133128157	3	106199885	NA	NA	NA
Zn	0,238072	0,0498735	4,77351699800495	2,87099091133434e-06	5,54196818234278	0,5508	2,8239908e-07	0,3645505	0,0112785282956819	BOVINEHD0300030463	rs110363324	3	106200510	NA	NA	NA
Zn	0,241025	0,0503094	4,79085419424601	2,65034531545009e-06	5,5766975378276	0,5587	3,2817082e-07	0,36435843	0,0105796655292157	BOVINEHD0300030464	rs135696199	3	106201539	NA	NA	NA
Zn	0,216282	0,049155	4,4	1,52086321169519e-05	4,81790984516951	0,5095	8,5997906e-07	0,36856165	0,0372674730682046	BOVINEHD0300030465	rs110096593	3	106203514	NA	NA	NA
Zn	0,212521	0,0489072	4,34539290738378	1,92322611095039e-05	4,71596965337708	0,5063	1,1267287e-07	0,36912851	0,0426890651705232	BOVINEHD0300030466	rs134398827	3	106205128	NA	NA	NA
Zn	0,241025	0,0503094	4,79085419424601	2,65034531545009e-06	5,5766975378276	0,5587	3,2817082e-07	0,36435843	0,0105796655292157	BOVINEHD0300030467	rs110923490	3	106208092	NA	NA	NA
Zn	0,23704	0,0501017	4,73117678641643	3,4868407727581e-06	5,45756788431069	0,5571	2,002646e-07	0,36501715	0,013175041168419	BOVINEHD0300030468	rs42306262	3	106210036	NA	NA	NA
Zn	0,222817	0,0534025	4,17240765881747	3,9834984470235e-05	4,39973534780913	0,6365	6,9402206e-07	0,37088596	0,0679919998379821	BOVINEHD0300030472	rs137339868	3	106218966	100138535	NA	NA
Zn	0,231917	0,0537796	4,31236007705524	2,21414116492827e-05	4,65479469366733	0,6397	2,2793229e-07	0,36946829	0,0462432257544664	BOVINEHD0300030473	rs136200155	3	106220132	100138535	NA	NA
Zn	0,243246	0,0514901	4,72413143497488	3,60096617230601e-06	5,44358095839818	0,5921	1,0682229e-06	0,36509366	0,0134523475394687	BOVINEHD0400025691	rs43416402	4	92242777	538360	NA	NA
Zn	-0,260019	0,0636018	-4,08823335188627	5,62906532272528e-05	4,24956371152197	0,8063	0,010268512	0,3614415	0,084948087490971	BOVINEHD0400026103	rs43191537	4	93408918	NA	NA	NA
Zn	-0,260019	0,0636018	-4,08823335188627	5,62906532272528e-05	4,24956371152197	0,8063	0,010268512	0,3614415	0,084948087490971	BOVINEHD0400026105	rs135163274	4	93413321	NA	NA	NA
Zn	0,24494	0,0604609	4,05121326344795	6,54197045881921e-05	4,18429142132397	0,7794	0,026619388	0,3460256	0,089949186266338	BOVINEHD4100004173	rs41593906	5	118288908	618784	TBC1D22A	TBC1 domain family, member 22A
Zn	0,22074	0,0524169	4,21123721547821	3,38976815269499e-05	4,46983000487908	0,6302	0,020497723	0,35027239	0,0594993262160843	BOVINEHD0700008927	rs42197583	7	31596029	NA	NA	NA
Zn	-0,783989	0,160706	-4,87840528667256	1,76369351836088e-06	5,75357688113666	0,9746	1,140416e-07	0,36338189	0,00792620103720718	BOVINEHD0700020362	rs136888966	7	69522203	NA	NA	NA
Zn	-0,29825	0,068892	-4,32923996980782	2,06058704965062e-05	4,6860090339497	0,8381	0,0076847635	0,3615718	0,0449320537526107	BOVINEHD0800001493	rs134337794	8	4639741	NA	NA	NA
Zn	-0,29825	0,068892	-4,32923996980782	2,06058704965062e-05	4,6860090339497	0,8381	0,0076847635	0,3615718	0,0449320537526107	BOVINEHD0800001498	rs136643959	8	4673850	NA	NA	NA
Zn	-0,302995	0,0739872	-4,09523539206782	5,47062997411263e-05	4,26196265931058	0,8667	0,011377406	0,36028111	0,0837584171722146	BOVINEHD0800001899	rs136920380	8	5826756	NA	NA	NA
Zn	-0,247005	0,060204	-4,10280047837353	5,3042301499009e-05	4,27537764020972	0,7746	0,027090278	0,34507481	0,0828236295431718	HAPMAP26798-BTA-82382	rs41608489	8	11398105	523321	TOPORS	topoisomerase I binding, arginine/serine-rich, E3 ubiquitin protein ligase
Zn	-0,249589	0,0603707	-4,13427374537648	4,66229592387602e-05	4,33140016452893	0,7794	0,022955255	0,34868987	0,0749273339475275	BTA-82896-NO-RS	rs41662002	8	11428336	NA	NA	NA
Zn	-0,211258	0,051871	-4,07275741743942	5,99487914755028e-05	4,22221956754112	0,6667	0,011589112	0,36029417	0,0858997025397051	BOVINEHD0800021844	rs134464476	8	72645902	NA	NA	NA
Zn	-0,211258	0,051871	-4,07275741743942	5,99487914755028e-05	4,22221956754112	0,6667	0,011589112	0,36029417	0,0858997025397051	BOVINEHD0800033822	rs134943786	8	72651343	NA	NA	NA
Zn	-0,211258	0,051871	-4,07275741743942	5,99487914755028e-05	4,22221956754112	0,6667	0,011589112	0,36029417	0,0858997025397051	BOVINEHD0800021846	rs43023456	8	72653179	NA	NA	NA
Zn	-0,211258	0,051871	-4,07275741743942	5,99487914755028e-05	4,22221956754112	0,6667	0,011589112	0,36029417	0,0858997025397051	BOVINEHD0800021847	rs43023450	8	72656519	NA	NA	NA
Zn	-0,19507	0,048515	-4,02081830361744	7,39511998461189e-05	4,13105477525301	0,5587	0,0070999034	0,36523862	0,0983996255500842	BOVINEHD0800021848	rs43023436	8	72659425	NA	NA	NA
Zn	-0,749079	0,184425	-4,06169987799919	6,26999373877379e-05	4,20273289285626	0,981	0,0035426976	0,36839822	0,0869340778933671	BOVINEHD0900003603	rs137737738	9	13791736	NA	NA	NA
Zn	0,228493	0,0553935	4,12490635182828	4,84517528719817e-05	4,31469050656247	0,7286	0,0093120994	0,36202332	0,0776143768400809	BOVINEHD0900014563	rs43161714	9	52891300	NA	NA	NA
Zn	0,222902	0,054798	4,06770320084675	6,11917270053554e-05	4,21330728959936	0,6937	0,023789652	0,34855042	0,0858997025397051	BOVINEHD0900018179	rs134696240	9	66041475	NA	NA	NA
Zn	0,222902	0,054798	4,06770320084675	6,11917270053554e-05	4,21330728959936	0,6937	0,023789652	0,34855042	0,0858997025397051	BOVINEHD0900018180	rs135839727	9	66042282	NA	NA	NA
Zn	0,222902	0,054798	4,06770320084675	6,11917270053554e-05	4,21330728959936	0,6937	0,023789652	0,34855042	0,0858997025397051	BOVINEHD0900018181	rs136720318	9	66044238	NA	NA	NA
Zn	0,222902	0,054798	4,06770320084675	6,11917270053554e-05	4,21330728959936	0,6937	0,023789652	0,34855042	0,0858997025397051	BOVINEHD0900018184	rs133860024	9	66057062	NA	NA	NA
Zn	0,222902	0,054798	4,06770320084675	6,11917270053554e-05	4,21330728959936	0,6937	0,023789652	0,34855042	0,0858997025397051	BOVINEHD0900018185	rs135751079	9	66061281	NA	NA	NA
Zn	0,222902	0,054798	4,06770320084675	6,11917270053554e-05	4,21330728959936	0,6937	0,023789652	0,34855042	0,0858997025397051	BOVINEHD0900018186	rs136398659	9	66064158	NA	NA	NA
Zn	0,222902	0,054798	4,06770320084675	6,11917270053554e-05	4,21330728959936	0,6937	0,023789652	0,34855042	0,0858997025397051	BOVINEHD0900018188	rs135805415	9	66066651	NA	NA	NA
Zn	0,222902	0,054798	4,06770320084675	6,11917270053554e-05	4,21330728959936	0,6937	0,023789652	0,34855042	0,0858997025397051	BOVINEHD0900018190	rs137109733	9	66073506	NA	NA	NA
Zn	0,222902	0,054798	4,06770320084675	6,11917270053554e-05	4,21330728959936	0,6937	0,023789652	0,34855042	0,0858997025397051	BOVINEHD0900018191	rs134998405	9	66075772	NA	NA	NA
Zn	0,222902	0,054798	4,06770320084675	6,11917270053554e-05	4,21330728959936	0,6937	0,023789652	0,34855042	0,0858997025397051	BOVINEHD0900018192	rs136691441	9	66078644	NA	NA	NA
Zn	0,222902	0,054798	4,06770320084675	6,11917270053554e-05	4,21330728959936	0,6937	0,023789652	0,34855042	0,0858997025397051	BOVINEHD0900018193	rs134294864	9	66080194	NA	NA	NA
Zn	0,222917	0,0547969	4,06805859455553	6,11035328501388e-05	4,21393367923428	0,6921	0,022454851	0,34981984	0,0858997025397051	BOVINEHD0900018194	rs135440128	9	66081583	NA	NA	NA
Zn	0,222917	0,0547969	4,06805859455553	6,11035328501388e-05	4,21393367923428	0,6921	0,022454851	0,34981984	0,0858997025397051	BOVINEHD0900018195	rs132682922	9	66082635	NA	NA	NA
Zn	0,222917	0,0547969	4,06805859455553	6,11035328501388e-05	4,21393367923428	0,6921	0,022454851	0,34981984	0,0858997025397051	BOVINEHD0900018196	rs134327683	9	66083972	NA	NA	NA
Zn	0,222917	0,0547969	4,06805859455553	6,11035328501388e-05	4,21393367923428	0,6921	0,022454851	0,34981984	0,0858997025397051	BOVINEHD0900018197	rs137683692	9	66085835	NA	NA	NA
Zn	0,222917	0,0547969	4,06805859455553	6,11035328501388e-05	4,21393367923428	0,6921	0,022454851	0,34981984	0,0858997025397051	BOVINEHD0900018198	rs133465711	9	66089105	NA	NA	NA
Zn	0,222917	0,0547969	4,06805859455553	6,11035328501388e-05	4,21393367923428	0,6921	0,022454851	0,34981984	0,0858997025397051	BOVINEHD0900018199	rs137264465	9	66089858	NA	NA	NA
Zn	0,222917	0,0547969	4,06805859455553	6,11035328501388e-05	4,21393367923428	0,6921	0,022454851	0,34981984	0,0858997025397051	BOVINEHD0900018200	rs135564623	9	66091565	NA	NA	NA
Zn	0,203203	0,0506651	4,01070954167662	7,70157815333781e-05	4,11342027313149	0,6063	0,018412295	0,35425869	0,0997756002161106	BOVINEHD0900018693	rs133907394	9	67586374	509657	PTPRK	protein tyrosine phosphatase, receptor type, K
Zn	0,26164	0,0629011	4,15954569951877	4,20115658853456e-05	4,37663113082357	0,8159	0,0088748352	0,36211141	0,0704917048413285	BOVINEHD1000017926	rs43640604	10	62064589	281154	FBN1	fibrillin 1
Zn	0,26164	0,0629011	4,15954569951877	4,20115658853456e-05	4,37663113082357	0,8159	0,0088748352	0,36211141	0,0704917048413285	BOVINEHD1000017927	rs109012625	10	62067857	281154	FBN1	fibrillin 1
Zn	0,26164	0,0629011	4,15954569951877	4,20115658853456e-05	4,37663113082357	0,8159	0,0088748352	0,36211141	0,0704917048413285	BOVINEHD1000017928	rs43640608	10	62068620	281154	FBN1	fibrillin 1
Zn	0,26164	0,0629011	4,15954569951877	4,20115658853456e-05	4,37663113082357	0,8159	0,0088748352	0,36211141	0,0704917048413285	BOVINEHD1000017929	rs43640609	10	62069758	281154	FBN1	fibrillin 1
Zn	0,268502	0,0639599	4,19797404311139	3,58237156411501e-05	4,44582937106209	0,8222	0,010921821	0,3597068	0,0620005806395771	BOVINEHD1000017930	rs110964781	10	62071974	281154	FBN1	fibrillin 1
Zn	0,268502	0,0639599	4,19797404311139	3,58237156411501e-05	4,44582937106209	0,8222	0,010921821	0,3597068	0,0620005806395771	HAPMAP47084-BTA-72369	rs41591578	10	62081998	281154	FBN1	fibrillin 1
Zn	0,268502	0,0639599	4,19797404311139	3,58237156411501e-05	4,44582937106209	0,8222	0,010921821	0,3597068	0,0620005806395771	BOVINEHD1000017935	rs134233072	10	62092943	281154	FBN1	fibrillin 1
Zn	0,244248	0,0576686	4,23537245572114	3,06436954110847e-05	4,5136588630646	0,7492	0,00079736868	0,36944262	0,0559709923592633	BOVINEHD1000017937	rs43641744	10	62103566	281154	FBN1	fibrillin 1
Zn	-0,20513	0,0513202	-3,99706158588626	8,13452165895952e-05	4,08966798015579	0,5857	0,011457125	0,36116105	0,099808114995201	BOVINEHD1200010321	rs134021021	12	35151369	NA	NA	NA
Zn	0,314519	0,0745928	4,21647933848843	3,3164037759728e-05	4,47933259905015	0,8571	0,0025720631	0,36783763	0,0584187475674776	BOVINEHD1200024731	rs109877996	12	85434178	NA	NA	NA
Zn	0,311854	0,0621466	5,01803799403346	9,10290059046628e-07	6,0408202000182	0,7905	3,3334781e-07	0,36179866	0,0053640358879421	BOVINEHD1200025171	rs110754926	12	86613890	NA	NA	NA
Zn	0,311854	0,0621466	5,01803799403346	9,10290059046628e-07	6,0408202000182	0,7905	3,3334781e-07	0,36179866	0,0053640358879421	BOVINEHD1200025172	rs110440055	12	86614761	NA	NA	NA
Zn	0,311854	0,0621466	5,01803799403346	9,10290059046628e-07	6,0408202000182	0,7905	3,3334781e-07	0,36179866	0,0053640358879421	BOVINEHD1200025174	rs109862414	12	86616578	NA	NA	NA
Zn	0,252635	0,0545976	4,62721804621449	5,58671194984306e-06	5,25284372023079	0,6873	3,0325595e-07	0,36615014	0,0183579976545504	BOVINEHD1200025793	rs132785934	12	88199670	617611	NA	NA
Zn	0,252817	0,0548903	4,60585932304979	6,1485776630237e-06	5,21122533699561	0,6905	6,9990574e-09	0,36638092	0,0191411796600888	BOVINEHD1200025794	rs110146441	12	88202582	617611	NA	NA
Zn	0,252817	0,0548903	4,60585932304979	6,1485776630237e-06	5,21122533699561	0,6905	6,9990574e-09	0,36638092	0,0191411796600888	BOVINEHD1200025796	rs136347317	12	88206913	617611	NA	NA
Zn	0,252817	0,0548903	4,60585932304979	6,1485776630237e-06	5,21122533699561	0,6905	6,9990574e-09	0,36638092	0,0191411796600888	BOVINEHD1200025798	rs134765218	12	88213769	617611	NA	NA
Zn	-0,220583	0,0500151	-4,41032808091956	1,45444195622218e-05	4,83730360586788	0,6397	0,01208492	0,35639039	0,0365883502762825	BOVINEHD1400000188	rs134892687	14	1588879	532363	ARHGAP39	Rho GTPase activating protein 39
Zn	-0,220583	0,0500151	-4,41032808091956	1,45444195622218e-05	4,83730360586788	0,6397	0,01208492	0,35639039	0,0365883502762825	BOVINEHD1400000199	rs134839376	14	1638045	NA	NA	NA
Zn	-0,216828	0,0502717	-4,31312249237643	2,20697560851753e-05	4,65620246663208	0,6365	0,011362499	0,35810466	0,0462432257544664	BOVINEHD1400000200	rs135973132	14	1640406	NA	NA	NA
Zn	-0,220583	0,0500151	-4,41032808091956	1,45444195622218e-05	4,83730360586788	0,6397	0,01208492	0,35639039	0,0365883502762825	ARS-BFGL-NGS-57820	rs109146371	14	1651311	NA	NA	NA
Zn	-0,220583	0,0500151	-4,41032808091956	1,45444195622218e-05	4,83730360586788	0,6397	0,01208492	0,35639039	0,0365883502762825	BOVINEHD1400000204	rs137727465	14	1667797	282612	CYHR1	cysteine/histidine-rich 1
Zn	-0,220583	0,0500151	-4,41032808091956	1,45444195622218e-05	4,83730360586788	0,6397	0,01208492	0,35639039	0,0365883502762825	BOVINEHD1400000206	rs137472016	14	1679844	NA	NA	NA
Zn	-0,223362	0,0500449	-4,46323201764815	1,15555651259124e-05	4,93720881045628	0,6381	0,011368931	0,35653889	0,0311336478411992	BOVINEHD1400000216	rs134432442	14	1736599	282703	CPSF1	cleavage and polyadenylation specific factor 1, 160kDa
Zn	-0,223362	0,0500449	-4,46323201764815	1,15555651259124e-05	4,93720881045628	0,6381	0,011368931	0,35653889	0,0311336478411992	ARS-BFGL-NGS-4939	rs109421300	14	1801116	282609	DGAT1	diacylglycerol O-acyltransferase 1
Zn	-0,197107	0,0490014	-4,02247690882301	7,34595801645749e-05	4,13395155805892	0,6063	0,017701886	0,35483047	0,0982448917788934	BOVINEHD1400000262	rs135549651	14	1967325	100141215	SMPD5	sphingomyelin phosphodiesterase 5
Zn	-0,201461	0,0495303	-4,06742943208501	6,12597477827887e-05	4,21282479559292	0,6444	0,016305198	0,35574418	0,0858997025397051	BOVINEHD1400000275	rs133271979	14	2019390	510225	GRINA	glutamate receptor, ionotropic, N-methyl D-aspartate-associated protein 1 (glutamate binding)
Zn	-0,201461	0,0495303	-4,06742943208501	6,12597477827887e-05	4,21282479559292	0,6444	0,016305198	0,35574418	0,0858997025397051	BOVINEHD1400000281	rs137203218	14	2046297	NA	NA	NA
Zn	-0,214198	0,0534089	-4,01053008019263	7,70712624750802e-05	4,11310752694275	0,6905	9,9774182e-08	0,37248114	0,0997756002161106	BOVINEHD1500010984	rs133039755	15	39965064	NA	NA	NA
Zn	-0,214198	0,0534089	-4,01053008019263	7,70712624750802e-05	4,11310752694275	0,6905	9,9774182e-08	0,37248114	0,0997756002161106	BOVINEHD1500010991	rs109979985	15	40006106	NA	NA	NA
Zn	-0,214198	0,0534089	-4,01053008019263	7,70712624750802e-05	4,11310752694275	0,6905	9,9774182e-08	0,37248114	0,0997756002161106	BOVINEHD1500010992	rs110393067	15	40016035	NA	NA	NA
Zn	-0,214198	0,0534089	-4,01053008019263	7,70712624750802e-05	4,11310752694275	0,6905	9,9774182e-08	0,37248114	0,0997756002161106	BOVINEHD1500010999	rs109102661	15	40053003	NA	NA	NA
Zn	-0,214714	0,0535032	-4,01310575816026	7,62786130225292e-05	4,11759721235045	0,5556	0,013805934	0,35870525	0,0997756002161106	BOVINEHD1600002896	rs132751028	16	10745246	NA	NA	NA
Zn	-0,232862	0,0582326	-3,99882540020538	8,07729592883615e-05	4,09273400552944	0,7587	0,0049171235	0,36763068	0,099808114995201	BOVINEHD1600004268	rs135034753	16	15769852	NA	NA	NA
Zn	-0,220375	0,0530879	-4,151134250931	4,34958479530474e-05	4,3615521981521	0,6952	0,014115255	0,35704728	0,072735637848619	BOVINEHD1700006939	rs133544480	17	24591655	NA	NA	NA
Zn	-0,221001	0,0539073	-4,09964884162256	5,37295840665435e-05	4,2697865213949	0,7	0,017397207	0,35437011	0,0831102638737311	BOVINEHD1700006959	rs109802854	17	24678437	NA	NA	NA
Zn	-0,221001	0,0539073	-4,09964884162256	5,37295840665435e-05	4,2697865213949	0,7	0,017397207	0,35437011	0,0831102638737311	BOVINEHD1700006964	rs137502130	17	24703929	NA	NA	NA
Zn	-0,248542	0,0526883	-4,71721425819394	3,71651263276164e-06	5,42986438665241	0,646	0,010926015	0,35424587	0,0134523475394687	BOVINEHD1800018876	rs137356955	18	64975356	NA	NA	NA
Zn	-0,248542	0,0526883	-4,71721425819394	3,71651263276164e-06	5,42986438665241	0,646	0,010926015	0,35424587	0,0134523475394687	ARS-BFGL-NGS-107405	rs110690428	18	64976706	530973	ZNF416	zinc finger protein 416
Zn	-0,248542	0,0526883	-4,71721425819394	3,71651263276164e-06	5,42986438665241	0,646	0,010926015	0,35424587	0,0134523475394687	BOVINEHD1800018878	rs109311911	18	64980252	530973	ZNF416	zinc finger protein 416
Zn	0,215811	0,0537377	4,01600738401532	7,53949370849895e-05	4,12265781686068	0,5254	0,00053971205	0,3718794	0,0997756002161106	HAPMAP32984-BTA-113902	rs42802390	21	51138460	NA	NA	NA
Zn	0,215811	0,0537377	4,01600738401532	7,53949370849895e-05	4,12265781686068	0,5254	0,00053971205	0,3718794	0,0997756002161106	BOVINEHD2100014708	rs109059165	21	51149585	NA	NA	NA
Zn	0,225424	0,0557075	4,04656464569403	6,66609252960669e-05	4,17612866234985	0,7222	0,009569607	0,36253959	0,0908983235447614	BOVINEHD2600001113	rs136037830	26	5215636	100140108	LOC100140108	protocadherin-15-like
Zn	0,279594	0,0654078	4,2746277966848	2,59794272336243e-05	4,58537042801351	0,8111	0,012871221	0,35701881	0,0520623514567137	BOVINEHD2600001115	rs135253694	26	5220890	100140108	LOC100140108	protocadherin-15-like
Zn	0,206892	0,049995	4,13825382538254	4,58660123095062e-05	4,33850901673001	0,5841	0,0045213348	0,36666002	0,0739509519120802	BOVINEHD2600001405	rs137492919	26	6196195	NA	NA	NA
Zn	0,206892	0,049995	4,13825382538254	4,58660123095062e-05	4,33850901673001	0,5841	0,0045213348	0,36666002	0,0739509519120802	BOVINEHD2600001406	rs110979719	26	6199123	NA	NA	NA
Zn	0,206892	0,049995	4,13825382538254	4,58660123095062e-05	4,33850901673001	0,5841	0,0045213348	0,36666002	0,0739509519120802	BOVINEHD2600001409	rs133151506	26	6204720	NA	NA	NA
Zn	0,206892	0,049995	4,13825382538254	4,58660123095062e-05	4,33850901673001	0,5841	0,0045213348	0,36666002	0,0739509519120802	BOVINEHD2600001410	rs134783351	26	6206604	NA	NA	NA
Zn	0,206892	0,049995	4,13825382538254	4,58660123095062e-05	4,33850901673001	0,5841	0,0045213348	0,36666002	0,0739509519120802	BOVINEHD2600001411	rs109810958	26	6209518	NA	NA	NA
Zn	0,206892	0,049995	4,13825382538254	4,58660123095062e-05	4,33850901673001	0,5841	0,0045213348	0,36666002	0,0739509519120802	BOVINEHD2600001412	rs136758430	26	6210830	NA	NA	NA
Zn	0,216842	0,0542428	3,99761811705885	8,11642392692242e-05	4,09063527751905	0,6794	0,010687395	0,36191266	0,099808114995201	BOVINEHD2600001439	rs133420781	26	6332154	NA	NA	NA
Zn	0,216842	0,0542428	3,99761811705885	8,11642392692242e-05	4,09063527751905	0,6794	0,010687395	0,36191266	0,099808114995201	BOVINEHD2600001440	rs137269284	26	6333508	NA	NA	NA
Zn	0,219929	0,0539415	4,07717620014275	5,88818443427177e-05	4,23001859514949	0,6746	0,0078052048	0,36398712	0,0858997025397051	BOVINEHD2600001441	rs109280776	26	6340051	NA	NA	NA
Zn	0,218649	0,0538044	4,06377545330865	6,21745353592804e-05	4,20638745160133	0,5937	0,0045720363	0,36734426	0,0866159166668202	BOVINEHD2700000539	rs135498545	27	1555354	NA	NA	NA
Zn	-0,212058	0,0524583	-4,04241082917289	6,77889520367903e-05	4,16884107988547	0,6127	0,016824521	0,35548527	0,0921825457004907	BOVINEHD2700005292	rs134469661	27	18533419	NA	NA	NA
Zn	-0,214952	0,0523497	-4,10607892690885	5,23362543129948e-05	4,28119736288468	0,6063	0,015391821	0,35625085	0,0822400269995664	BOVINEHD2700005295	rs132903754	27	18546318	NA	NA	NA
Zn	-0,214952	0,0523497	-4,10607892690885	5,23362543129948e-05	4,28119736288468	0,6063	0,015391821	0,35625085	0,0822400269995664	BOVINEHD2700005296	rs137083418	27	18550131	NA	NA	NA
Zn	-0,219301	0,0500692	-4,37995813793709	1,65814065253888e-05	4,78037863299524	0,4921	0,0055692801	0,36315501	0,038898250841531	BOVINEHD2800010075	rs109048291	28	36894812	NA	NA	NA
Zn	0,219301	0,0500692	4,37995813793709	1,65814065253888e-05	4,78037863299524	0,5079	0,0055692801	0,36315501	0,038898250841531	BOVINEHD2800010077	rs109888579	28	36900230	NA	NA	NA
Zn	0,218379	0,0505984	4,31592698583354	2,18080801908359e-05	4,66138256455537	0,5603	0,0092426365	0,36016504	0,0462432257544664	BOVINEHD2800012187	rs42154351	28	42992320	520665	FRMPD2	FERM and PDZ domain containing 2
Zn	0,218379	0,0505984	4,31592698583354	2,18080801908359e-05	4,66138256455537	0,5603	0,0092426365	0,36016504	0,0462432257544664	BOVINEHD2800012189	rs42154364	28	42993677	520665	FRMPD2	FERM and PDZ domain containing 2
Zn	0,276145	0,0527854	5,23146551887454	3,22161178404237e-07	6,49192679483121	0,6825	0,0038778323	0,35540048	0,00278817883331345	BOVINEHD2800012192	rs42154377	28	42997955	520665	FRMPD2	FERM and PDZ domain containing 2
Zn	0,278396	0,0530405	5,24874388439023	2,95748530677034e-07	6,52907740433466	0,6841	0,00078270388	0,35832165	0,00278817883331345	BOVINEHD2800012195	rs135527815	28	43011355	NA	NA	NA
Zn	0,281073	0,0522396	5,38045850274504	1,52985946865757e-07	6,81534846120177	0,6794	0,0038116909	0,35369683	0,00176106037031162	BOVINEHD2800012201	rs109514957	28	43021239	NA	NA	NA
Zn	0,304379	0,0660455	4,60862587155824	6,07284877246357e-06	5,21660753364812	0,8413	0,0056515493	0,36065339	0,0191411796600888	BOVINEHD2800012335	rs42147697	28	43369707	NA	NA	NA
Zn	-0,560112	0,138887	-4,03286124691296	7,0451515639377e-05	4,15210965937879	0,9683	2,7163089e-08	0,37226426	0,0950200899652354	BOVINEHD2900012936	rs110294695	29	43063749	613568	MACROD1	MACRO domain containing 1
