# Supplementary material for: Estimation of genetic parameters and detection of quantitative trait loci for minerals in Danish Holstein and Danish Jersey milk
Source: BMC Genet. 2015 May 21;16:52. doi: 10.1186/s12863-015-0209-9 (PMC4438472; doi:10.1186/s12863-015-0209-9)
Supplement: Additional file 3: Table S3. — Significant SNP associated to Mineral traits in the Danish Jersey. A genome wide association scan was performed on the Danish Jersey cattle for detailed mineral composition. SNPs were considered significant at FDR < 0.10. [file 12863_2015_209_MOESM3_ESM.txt]

trait	allele.substitution	SE	Tvalue	Pvalue	MinlogPvalue	MAF	AnimVar	Evar	qvalues	snp	rsname	CHROM	DIST	SNP_GENE	wikigene_name	wikigene_description
Ca	74,8052	12,9894	5,75894190647759	2,16924287779432e-08	7,66369181977898	0,7136	14580,951	3976,6843	0,00107374051662214	BOVINEHD1400000216	rs134432442	14	1736599	282703	CPSF1	cleavage and polyadenylation specific factor 1, 160kDa
Ca	107,935	13,6972	7,8800776801098	6,7666856156369e-14	13,1696240006358	0,8307	11945,234	4743,2802	1,11646703759014e-08	ARS-BFGL-NGS-4939	rs109421300	14	1801116	282609	DGAT1	diacylglycerol O-acyltransferase 1
Ca	107,935	13,6972	7,8800776801098	6,7666856156369e-14	13,1696240006358	0,8307	11945,234	4743,2802	1,11646703759014e-08	BOVINEHD1400000239	rs133299034	14	1855090	515055	MROH1	HEAT repeat containing 7A
Ca	107,935	13,6972	7,8800776801098	6,7666856156369e-14	13,1696240006358	0,8307	11945,234	4743,2802	1,11646703759014e-08	BOVINEHD1400000241	rs110966735	14	1861799	515055	MROH1	HEAT repeat containing 7A
Ca	74,554	13,2366	5,63241315745735	4,22431077797578e-08	7,37424413872351	0,7547	14029,734	4457,7859	0,00109419047282564	BOVINEHD1400000243	rs133119726	14	1868636	515055	MROH1	HEAT repeat containing 7A
Ca	74,554	13,2366	5,63241315745735	4,22431077797578e-08	7,37424413872351	0,7547	14029,734	4457,7859	0,00109419047282564	BOVINEHD1400000246	rs137787931	14	1880378	515055	MROH1	HEAT repeat containing 7A
Ca	74,554	13,2366	5,63241315745735	4,22431077797578e-08	7,37424413872351	0,7547	14029,734	4457,7859	0,00109419047282564	BOVINEHD1400000249	rs137205809	14	1892559	515055	MROH1	HEAT repeat containing 7A
Ca	88,4862	12,4441	7,11069502816596	9,14624748672887e-12	11,0387570512971	0,7911	11557,011	5525,5307	1,13181154149275e-06	BOVINEHD1400000331	rs109744480	14	2306572	512526	PYCRL	pyrroline-5-carboxylate reductase-like
Ca	66,256	12,3994	5,34348436214656	1,85588132038384e-07	6,73144979942662	0,7152	13466,488	5039,0592	0,00270185752790846	BOVINEHD1400000341	rs110303254	14	2342883	513939	GSDMD	gasdermin D
Ca	66,5234	12,3644	5,38023680890298	1,54243179287362e-07	6,81179403159524	0,7168	13349,092	5110,5684	0,00263336404202262	BOVINEHD1400000358	rs110663644	14	2395671	515615	ZC3H3	zinc finger CCCH-type containing 3
Ca	66,256	12,3994	5,34348436214656	1,85588132038384e-07	6,73144979942662	0,7152	13466,488	5039,0592	0,00270185752790846	BOVINEHD4100010534	rs110706284	14	2398876	515615	ZC3H3	zinc finger CCCH-type containing 3
Ca	67,4866	12,3257	5,47527523791752	9,51727870049102e-08	7,02148721278236	0,7168	13851,81	4675,3619	0,0022432860382304	BOVINEHD4100010536	rs110459807	14	2420538	NA	NA	NA
Ca	66,256	12,3994	5,34348436214656	1,85588132038384e-07	6,73144979942662	0,7152	13466,488	5039,0592	0,00270185752790846	BOVINEHD4100010538	rs110519121	14	2439582	NA	NA	NA
Ca	57,2562	12,2269	4,68280594427042	4,36498426930498e-06	5,36001731708243	0,5617	13008,684	5724,4785	0,0540149343389414	HAPMAP30086-BTC-002066	rs110199901	14	2524432	NA	NA	NA
Ca	69,0011	12,8855	5,35494160102441	1,75205796508656e-07	6,75645152973141	0,7405	12000,764	6183,7317	0,00270185752790846	ARS-BFGL-NGS-41248	rs109958270	14	2605493	NA	NA	NA
Ca	65,6401	12,2156	5,37346507744196	1,59602979612833e-07	6,79695900510727	0,6171	12917,687	5449,2057	0,00263336404202262	BOVINEHD1400000464	rs135873847	14	2883623	NA	NA	NA
Ca	65,6401	12,2156	5,37346507744196	1,59602979612833e-07	6,79695900510727	0,6171	12917,687	5449,2057	0,00263336404202262	BOVINEHD1400000465	rs136629398	14	2885790	NA	NA	NA
Ca	65,6401	12,2156	5,37346507744196	1,59602979612833e-07	6,79695900510727	0,6171	12917,687	5449,2057	0,00263336404202262	BOVINEHD1400000467	rs134312854	14	2898515	NA	NA	NA
Ca	65,6401	12,2156	5,37346507744196	1,59602979612833e-07	6,79695900510727	0,6171	12917,687	5449,2057	0,00263336404202262	BOVINEHD1400000468	rs135477165	14	2901016	NA	NA	NA
Ca	65,6401	12,2156	5,37346507744196	1,59602979612833e-07	6,79695900510727	0,6171	12917,687	5449,2057	0,00263336404202262	BOVINEHD1400000469	rs133112067	14	2902668	NA	NA	NA
Ca	65,6401	12,2156	5,37346507744196	1,59602979612833e-07	6,79695900510727	0,6171	12917,687	5449,2057	0,00263336404202262	BOVINEHD1400000470	rs134841321	14	2904752	NA	NA	NA
Ca	65,6401	12,2156	5,37346507744196	1,59602979612833e-07	6,79695900510727	0,6171	12917,687	5449,2057	0,00263336404202262	ARS-BFGL-NGS-18858	rs109558046	14	2909929	NA	NA	NA
Ca	65,6401	12,2156	5,37346507744196	1,59602979612833e-07	6,79695900510727	0,6171	12917,687	5449,2057	0,00263336404202262	BOVINEHD1400000471	rs137620582	14	2910531	NA	NA	NA
Ca	99,2273	16,6936	5,94403244357119	8,02333663371363e-09	8,0956449857986	0,8766	13130,547	4976,7435	0,000585295921399793	BOVINEHD1400000485	rs108986779	14	2947862	NA	NA	NA
Ca	63,8312	13,1317	4,86084817654988	1,92404117978434e-06	5,71578563709981	0,7848	12916,941	5710,1685	0,0250623578772203	BOVINEHD1400000486	rs135543763	14	2950215	524070	BAI1	brain-specific angiogenesis inhibitor 1
Ca	63,8312	13,1317	4,86084817654988	1,92404117978434e-06	5,71578563709981	0,7848	12916,941	5710,1685	0,0250623578772203	HAPMAP24717-BTC-002824	rs108992746	14	2951045	524070	BAI1	brain-specific angiogenesis inhibitor 1
Ca	99,2273	16,6936	5,94403244357119	8,02333663371363e-09	8,0956449857986	0,8766	13130,547	4976,7435	0,000585295921399793	BOVINEHD1400000487	rs110131375	14	2952832	524070	BAI1	brain-specific angiogenesis inhibitor 1
Ca	98,9265	16,7382	5,91022332150411	9,63842730917778e-09	8,01599382363512	0,8782	13002,523	5094,3782	0,000585295921399793	BOVINEHD1400000489	rs110834527	14	2959222	524070	BAI1	brain-specific angiogenesis inhibitor 1
Ca	63,8312	13,1317	4,86084817654988	1,92404117978434e-06	5,71578563709981	0,7848	12916,941	5710,1685	0,0250623578772203	HAPMAP24718-BTC-002945	rs110308837	14	2985755	524070	BAI1	brain-specific angiogenesis inhibitor 1
Ca	96,403	17,1423	5,62369110329419	4,42111451208781e-08	7,3544682362084	0,8829	13175,464	5116,2618	0,00109419047282564	BOVINEHD1400000503	rs110886949	14	3028762	NA	NA	NA
Ca	96,403	17,1423	5,62369110329419	4,42111451208781e-08	7,3544682362084	0,8829	13175,464	5116,2618	0,00109419047282564	BOVINEHD1400000504	rs109289245	14	3033413	NA	NA	NA
Ca	96,403	17,1423	5,62369110329419	4,42111451208781e-08	7,3544682362084	0,8829	13175,464	5116,2618	0,00109419047282564	BOVINEHD1400000505	rs110354121	14	3034003	NA	NA	NA
Ca	96,403	17,1423	5,62369110329419	4,42111451208781e-08	7,3544682362084	0,8829	13175,464	5116,2618	0,00109419047282564	BOVINEHD1400000506	rs109675651	14	3037252	NA	NA	NA
Ca	56,9187	12,1877	4,6701756689121	4,62195781466423e-06	5,33517402271285	0,7168	12644,05	6018,0883	0,0557998821203356	BOVINEHD1400024350	rs110606072	14	3048650	NA	NA	NA
Ca	96,4008	16,9937	5,67273754391333	3,4200260032394e-08	7,4659705918911	0,8797	13429,025	4894,5022	0,00109419047282564	BOVINEHD1400000539	rs110213317	14	3133709	535306	TSNARE1	t-SNARE domain containing 1
Ca	96,4008	16,9937	5,67273754391333	3,4200260032394e-08	7,4659705918911	0,8797	13429,025	4894,5022	0,00109419047282564	ARS-BFGL-NGS-13653	rs109295487	14	3137184	535306	TSNARE1	t-SNARE domain containing 1
Ca	96,4008	16,9937	5,67273754391333	3,4200260032394e-08	7,4659705918911	0,8797	13429,025	4894,5022	0,00109419047282564	BOVINEHD1400000540	rs110304574	14	3138146	535306	TSNARE1	t-SNARE domain containing 1
Ca	70,2309	11,9199	5,8919034555659	1,0642088012134e-08	7,97297315369676	0,7168	12500,645	5495,7956	0,000585295921399793	BOVINEHD1400000551	rs109505048	14	3160330	535306	TSNARE1	t-SNARE domain containing 1
Ca	70,2309	11,9199	5,8919034555659	1,0642088012134e-08	7,97297315369676	0,7168	12500,645	5495,7956	0,000585295921399793	BOVINEHD1400000553	rs109349183	14	3162081	535306	TSNARE1	t-SNARE domain containing 1
Ca	58,7468	11,212	5,2396361041741	3,11389399485193e-07	6,50669617604358	0,5997	12252,231	6043,7391	0,00440379344327939	BOVINEHD1400000557	rs137650898	14	3175099	NA	NA	NA
Ca	54,9933	11,9689	4,5946828864808	6,48961137448361e-06	5,1877813098207	0,6361	13746,446	5192,088	0,0764822332520808	HAPMAP36620-SCAFFOLD50018_7571	rs29024688	14	3297177	NA	NA	NA
Ca	73,707	15,3144	4,81292117223006	2,40437113454207e-06	5,61899849455484	0,8054	12165,127	6330,0503	0,0305160318374403	BOVINEHD1400001789	rs135019835	14	6685698	NA	NA	NA
Ca	56,4175	12,4161	4,54389864772352	8,13405231644405e-06	5,0896930386354	0,6297	12354,413	6308,7617	0,0915051307227896	BOVINEHD4100010804	rs110046887	14	6951167	NA	NA	NA
Ca	56,4175	12,4161	4,54389864772352	8,13405231644405e-06	5,0896930386354	0,6297	12354,413	6308,7617	0,0915051307227896	BOVINEHD1400001869	rs109215704	14	6956204	NA	NA	NA
Mg	7,44749	1,32824	5,60703637896766	4,82203223362135e-08	7,31676989084013	0,7959	97,696405	49,436602	0,0238682880312683	HAPMAP50583-BTA-117950	rs41618577	20	33898976	NA	NA	NA
P	36,7303	7,76572	4,72979968373828	3,52441155033952e-06	5,45291338414036	0,5744	2017,0047	4990,7016	0,0215373744053488	BOVINEHD0100041525	rs134007432	1	144176022	NA	NA	NA
P	36,9319	7,87098	4,69216031548803	4,18358980604861e-06	5,37845090389765	0,5649	2390,0996	4657,2999	0,0246525001971091	BOVINEHD4100000814	rs43280638	1	144192012	NA	NA	NA
P	36,3647	7,84803	4,63360868905955	5,45073503476939e-06	5,26354492891239	0,5665	2442,0035	4622,5563	0,0299780736716699	BOVINEHD0100041535	rs134957736	1	144197132	NA	NA	NA
P	36,9319	7,87098	4,69216031548803	4,18358980604861e-06	5,37845090389765	0,5649	2390,0996	4657,2999	0,0246525001971091	ARS-BFGL-NGS-32029	rs109874240	1	144198500	NA	NA	NA
P	36,9319	7,87098	4,69216031548803	4,18358980604861e-06	5,37845090389765	0,5649	2390,0996	4657,2999	0,0246525001971091	BOVINEHD0100041538	rs135144376	1	144199785	NA	NA	NA
P	41,6773	7,75039	5,37744552209631	1,56430933466886e-07	6,80567736313289	0,5775	2185,7768	4694,8593	0,00286780774708048	BOVINEHD0100041543	rs43281549	1	144208339	NA	NA	NA
P	40,1566	7,41148	5,41816209448045	1,27309394869477e-07	6,89513954615451	0,5396	1746,2439	5094,157	0,00252064454040293	BOVINEHD0100041544	rs109623941	1	144211710	NA	NA	NA
P	39,7392	7,58817	5,23699389971495	3,15484697479728e-07	6,50102170127337	0,5538	2145,7599	4762,868	0,00538482336197606	BOVINEHD0100041552	rs135490783	1	144244143	NA	NA	NA
P	44,9425	7,30681	6,15076894020783	2,57112900577467e-09	8,58987613219009	0,5427	1433,1057	5219,965	0,000300858494724735	BOVINEHD4100000816	rs108966084	1	144351978	NA	NA	NA
P	45,6525	7,32124	6,23562401997476	1,5985989931271e-09	8,79626046490517	0,5411	1371,7256	5258,797	0,000300858494724735	BOVINEHD0100041584	rs137665549	1	144353573	NA	NA	NA
P	44,3232	7,31418	6,05990008449341	4,25470209758931e-09	8,37113084260697	0,5396	1414,5267	5260,5639	0,000300858494724735	BOVINEHD0100041585	rs133390713	1	144354396	NA	NA	NA
P	45,6525	7,32124	6,23562401997476	1,5985989931271e-09	8,79626046490517	0,5411	1371,7256	5258,797	0,000300858494724735	BOVINEHD0100041586	rs137267220	1	144357042	NA	NA	NA
P	44,3232	7,31418	6,05990008449341	4,25470209758931e-09	8,37113084260697	0,5396	1414,5267	5260,5639	0,000300858494724735	BOVINEHD0100041588	rs109168212	1	144358923	NA	NA	NA
P	44,3232	7,31418	6,05990008449341	4,25470209758931e-09	8,37113084260697	0,5396	1414,5267	5260,5639	0,000300858494724735	BOVINEHD0100041589	rs133522955	1	144360544	NA	NA	NA
P	44,5528	7,30002	6,10310656683132	3,3508385616357e-09	8,47484649531594	0,538	1418,2919	5246,2236	0,000300858494724735	BOVINEHD0100041590	rs134757681	1	144361476	NA	NA	NA
P	39,3254	7,3686	5,33688896126808	1,91833338428145e-07	6,71707591521963	0,5316	1580,3524	5271,2819	0,00339122975673275	BOVINEHD0100041591	rs135942392	1	144362306	NA	NA	NA
P	40,1955	7,36694	5,45620026768238	1,04911319962184e-07	6,9791776487762	0,5332	1534,1743	5288,5088	0,00225025124521556	BOVINEHD0100041592	rs133642498	1	144363474	NA	NA	NA
P	40,1955	7,36694	5,45620026768238	1,04911319962184e-07	6,9791776487762	0,5332	1534,1743	5288,5088	0,00225025124521556	BOVINEHD0100041593	rs134944794	1	144364045	NA	NA	NA
P	40,1955	7,36694	5,45620026768238	1,04911319962184e-07	6,9791776487762	0,5332	1534,1743	5288,5088	0,00225025124521556	BOVINEHD0100041594	rs137825400	1	144364650	511558	SLC37A1	solute carrier family 37 (glycerol-3-phosphate transporter), member 1
P	40,1955	7,36694	5,45620026768238	1,04911319962184e-07	6,9791776487762	0,5332	1534,1743	5288,5088	0,00225025124521556	BOVINEHD0100041595	rs133871084	1	144365227	511558	SLC37A1	solute carrier family 37 (glycerol-3-phosphate transporter), member 1
P	38,9159	7,19838	5,40620250667511	1,35266727250802e-07	6,86880901750767	0,5237	1477,7568	5354,8064	0,00257518714313504	BOVINEHD0100041596	rs137427112	1	144365935	511558	SLC37A1	solute carrier family 37 (glycerol-3-phosphate transporter), member 1
P	40,1955	7,36694	5,45620026768238	1,04911319962184e-07	6,9791776487762	0,5332	1534,1743	5288,5088	0,00225025124521556	BOVINEHD0100041597	rs132739631	1	144367349	511558	SLC37A1	solute carrier family 37 (glycerol-3-phosphate transporter), member 1
P	40,1955	7,36694	5,45620026768238	1,04911319962184e-07	6,9791776487762	0,5332	1534,1743	5288,5088	0,00225025124521556	BOVINEHD0100041598	rs134913703	1	144368497	511558	SLC37A1	solute carrier family 37 (glycerol-3-phosphate transporter), member 1
P	40,1955	7,36694	5,45620026768238	1,04911319962184e-07	6,9791776487762	0,5332	1534,1743	5288,5088	0,00225025124521556	BOVINEHD0100041599	rs135942719	1	144369504	511558	SLC37A1	solute carrier family 37 (glycerol-3-phosphate transporter), member 1
P	41,4983	7,37668	5,62560664147015	4,3771410434946e-08	7,35880945900157	0,5348	1485,4171	5296,2427	0,00171598175390444	BOVINEHD0100041600	rs132967090	1	144370300	511558	SLC37A1	solute carrier family 37 (glycerol-3-phosphate transporter), member 1
P	41,4982	7,4203	5,59252321334717	5,20011279325526e-08	7,28398723618114	0,5332	1491,5873	5298,0309	0,00171598175390444	BOVINEHD0100041602	rs137089916	1	144371694	511558	SLC37A1	solute carrier family 37 (glycerol-3-phosphate transporter), member 1
P	41,4982	7,4203	5,59252321334717	5,20011279325526e-08	7,28398723618114	0,5332	1491,5873	5298,0309	0,00171598175390444	BOVINEHD0100041603	rs135555157	1	144374178	511558	SLC37A1	solute carrier family 37 (glycerol-3-phosphate transporter), member 1
P	40,238	7,38514	5,44850876219002	1,09106617355659e-07	6,96214890849603	0,5301	1510,1482	5313,5666	0,00225025124521556	BOVINEHD0100041604	rs136854761	1	144374727	511558	SLC37A1	solute carrier family 37 (glycerol-3-phosphate transporter), member 1
P	41,4982	7,4203	5,59252321334717	5,20011279325526e-08	7,28398723618114	0,5332	1491,5873	5298,0309	0,00171598175390444	BOVINEHD0100041605	rs134340793	1	144375230	511558	SLC37A1	solute carrier family 37 (glycerol-3-phosphate transporter), member 1
P	40,2805	7,88847	5,10625000792296	5,98445490045235e-07	6,22297540156615	0,5902	2224,8103	4719,4369	0,00756817342579175	BOVINEHD0100041607	rs109767444	1	144380987	511558	SLC37A1	solute carrier family 37 (glycerol-3-phosphate transporter), member 1
P	40,2805	7,88847	5,10625000792296	5,98445490045235e-07	6,22297540156615	0,5902	2224,8103	4719,4369	0,00756817342579175	BOVINEHD0100041608	rs134429913	1	144389419	511558	SLC37A1	solute carrier family 37 (glycerol-3-phosphate transporter), member 1
P	40,3482	7,92432	5,0916924102005	6,42168805220479e-07	6,19235079507855	0,5918	2261,2125	4689,5011	0,00756817342579175	BOVINEHD0100041611	rs133334502	1	144392708	511558	SLC37A1	solute carrier family 37 (glycerol-3-phosphate transporter), member 1
P	38,8992	7,87199	4,94146969190764	1,31741348515841e-06	5,88027789539586	0,5886	2266,3084	4717,1988	0,0107795725912403	BOVINEHD0100041612	rs137270405	1	144394307	511558	SLC37A1	solute carrier family 37 (glycerol-3-phosphate transporter), member 1
P	37,1262	7,64339	4,8572949960685	1,95621019859803e-06	5,70858448125266	0,5791	2191,4306	4803,2866	0,0125752305057513	BOVINEHD0100041613	rs136014694	1	144395139	511558	SLC37A1	solute carrier family 37 (glycerol-3-phosphate transporter), member 1
P	38,9422	7,90503	4,92625581433594	1,41554518616888e-06	5,8490762627944	0,5902	2298,0793	4691,6061	0,0107795725912403	BOVINEHD0100041614	rs137034436	1	144396081	511558	SLC37A1	solute carrier family 37 (glycerol-3-phosphate transporter), member 1
P	38,9422	7,90503	4,92625581433594	1,41554518616888e-06	5,8490762627944	0,5902	2298,0793	4691,6061	0,0107795725912403	BOVINEHD0100041616	rs136475368	1	144398053	511558	SLC37A1	solute carrier family 37 (glycerol-3-phosphate transporter), member 1
P	38,9422	7,90503	4,92625581433594	1,41554518616888e-06	5,8490762627944	0,5902	2298,0793	4691,6061	0,0107795725912403	BOVINEHD0100041617	rs109717634	1	144398814	511558	SLC37A1	solute carrier family 37 (glycerol-3-phosphate transporter), member 1
P	38,9422	7,90503	4,92625581433594	1,41554518616888e-06	5,8490762627944	0,5902	2298,0793	4691,6061	0,0107795725912403	BOVINEHD0100041619	rs133132741	1	144403182	511558	SLC37A1	solute carrier family 37 (glycerol-3-phosphate transporter), member 1
P	40,3482	7,92432	5,0916924102005	6,42168805220479e-07	6,19235079507855	0,5918	2261,2125	4689,5011	0,00756817342579175	BOVINEHD0100041620	rs134290583	1	144405803	511558	SLC37A1	solute carrier family 37 (glycerol-3-phosphate transporter), member 1
P	40,3482	7,92432	5,0916924102005	6,42168805220479e-07	6,19235079507855	0,5918	2261,2125	4689,5011	0,00756817342579175	BOVINEHD0100041621	rs137439660	1	144406305	511558	SLC37A1	solute carrier family 37 (glycerol-3-phosphate transporter), member 1
P	38,9422	7,90503	4,92625581433594	1,41554518616888e-06	5,8490762627944	0,5902	2298,0793	4691,6061	0,0107795725912403	BOVINEHD0100041622	rs110203154	1	144408363	511558	SLC37A1	solute carrier family 37 (glycerol-3-phosphate transporter), member 1
P	38,9422	7,90503	4,92625581433594	1,41554518616888e-06	5,8490762627944	0,5902	2298,0793	4691,6061	0,0107795725912403	BOVINEHD0100041623	rs137042821	1	144409096	511558	SLC37A1	solute carrier family 37 (glycerol-3-phosphate transporter), member 1
P	38,3624	7,88252	4,86676849535428	1,87157260840507e-06	5,72779331959526	0,5918	2345,7187	4661,0796	0,0121894538947207	ARS-BFGL-NGS-106123	rs110110508	1	144411032	511558	SLC37A1	solute carrier family 37 (glycerol-3-phosphate transporter), member 1
P	38,9422	7,90503	4,92625581433594	1,41554518616888e-06	5,8490762627944	0,5902	2298,0793	4691,6061	0,0107795725912403	BOVINEHD0100041624	rs109445875	1	144414210	511558	SLC37A1	solute carrier family 37 (glycerol-3-phosphate transporter), member 1
P	38,8992	7,87199	4,94146969190764	1,31741348515841e-06	5,88027789539586	0,5886	2266,3084	4717,1988	0,0107795725912403	BOVINEHD0100041630	rs109081993	1	144426364	511558	SLC37A1	solute carrier family 37 (glycerol-3-phosphate transporter), member 1
P	35,7638	7,54525	4,73990921440642	3,36517406598992e-06	5,47299246667217	0,5316	2226,7403	4795,567	0,0208213414984994	BOVINEHD0100041639	rs109269053	1	144440699	NA	NA	NA
P	38,3544	7,77551	4,93271823970389	1,37302764060583e-06	5,86232071983407	0,5443	2304,638	4684,291	0,0107795725912403	BOVINEHD0100041641	rs110835330	1	144442418	NA	NA	NA
P	38,3088	7,74179	4,94831298704821	1,27544901738128e-06	5,89433689645247	0,5427	2264,0082	4717,829	0,0107795725912403	BOVINEHD0100041642	rs133738318	1	144444274	NA	NA	NA
P	38,487	7,72224	4,98391658378916	1,07714789913752e-06	5,96772466126154	0,5364	2204,1868	4764,6954	0,0106634195141337	BOVINEHD0100041645	rs109676957	1	144449239	NA	NA	NA
P	38,3544	7,77551	4,93271823970389	1,37302764060583e-06	5,86232071983407	0,5443	2304,638	4684,291	0,0107795725912403	BOVINEHD0100041647	rs135500263	1	144450727	NA	NA	NA
P	38,3544	7,77551	4,93271823970389	1,37302764060583e-06	5,86232071983407	0,5443	2304,638	4684,291	0,0107795725912403	BOVINEHD0100041648	rs109296811	1	144451568	NA	NA	NA
P	40,3482	7,92432	5,0916924102005	6,42168805220479e-07	6,19235079507855	0,5918	2261,2125	4689,5011	0,00756817342579175	BOVINEHD4100000817	rs29019625	1	144457315	NA	NA	NA
P	37,953	7,50828	5,05481947929486	7,67214537258331e-07	6,11508317670384	0,5712	2335,296	4630,4084	0,00869522803209904	BOVINEHD0100041656	rs110016725	1	144461560	NA	NA	NA
P	40,3482	7,92432	5,0916924102005	6,42168805220479e-07	6,19235079507855	0,5918	2261,2125	4689,5011	0,00756817342579175	BOVINEHD0100041660	rs137215376	1	144464382	NA	NA	NA
P	40,3482	7,92432	5,0916924102005	6,42168805220479e-07	6,19235079507855	0,5918	2261,2125	4689,5011	0,00756817342579175	BOVINEHD0100041661	rs136252590	1	144465181	NA	NA	NA
P	37,0075	7,68462	4,81578789842569	2,37264765770177e-06	5,62476675047933	0,5775	2208,1384	4796,7401	0,0150567003615366	BOVINEHD0100041662	rs136984705	1	144465804	NA	NA	NA
P	40,3482	7,92432	5,0916924102005	6,42168805220479e-07	6,19235079507855	0,5918	2261,2125	4689,5011	0,00756817342579175	BOVINEHD0100041663	rs110953579	1	144466980	NA	NA	NA
P	40,3482	7,92432	5,0916924102005	6,42168805220479e-07	6,19235079507855	0,5918	2261,2125	4689,5011	0,00756817342579175	BOVINEHD0100041664	rs110739218	1	144467945	NA	NA	NA
P	40,3482	7,92432	5,0916924102005	6,42168805220479e-07	6,19235079507855	0,5918	2261,2125	4689,5011	0,00756817342579175	BOVINEHD0100041665	rs109971840	1	144468570	NA	NA	NA
P	39,7655	7,90431	5,03086290896992	8,60767567381679e-07	6,06511410502867	0,5934	2313,6386	4655,148	0,00869522803209904	BOVINEHD0100041666	rs135261154	1	144470153	NA	NA	NA
P	39,7655	7,90431	5,03086290896992	8,60767567381679e-07	6,06511410502867	0,5934	2313,6386	4655,148	0,00869522803209904	BOVINEHD0100041667	rs110317426	1	144471584	NA	NA	NA
P	40,8399	7,36073	5,54834914471798	6,53735494885179e-08	7,18459793416477	0,5364	1544,4803	5257,1347	0,00202242881375153	BOVINEHD0100041668	rs134171793	1	144472621	NA	NA	NA
P	39,7655	7,90431	5,03086290896992	8,60767567381679e-07	6,06511410502867	0,5934	2313,6386	4655,148	0,00869522803209904	BOVINEHD0100041670	rs110396868	1	144475395	NA	NA	NA
P	35,5947	7,65543	4,64960165529565	5,07202807736223e-06	5,29481835098403	0,5633	2373,0603	4681,3559	0,028208682537585	BOVINEHD0100041801	rs42142138	1	144793781	514525	CBS	cystathionine-beta-synthase
P	35,5947	7,65543	4,64960165529565	5,07202807736223e-06	5,29481835098403	0,5633	2373,0603	4681,3559	0,028208682537585	BOVINEHD0100041802	rs109291432	1	144794302	514525	CBS	cystathionine-beta-synthase
P	35,5947	7,65543	4,64960165529565	5,07202807736223e-06	5,29481835098403	0,5633	2373,0603	4681,3559	0,028208682537585	BOVINEHD0100041803	rs134153683	1	144794884	514525	CBS	cystathionine-beta-synthase
P	-41,1971	8,42891	-4,88759519321004	1,69775638745075e-06	5,77012462691665	0,7326	2313,4555	4685,8651	0,0114201609638926	BOVINEHD0100041834	rs109035364	1	144914303	NA	NA	NA
P	38,6313	7,57367	5,10073715913157	6,14652726445912e-07	6,21137018761637	0,5617	1796,0325	5118,3129	0,00756817342579175	BOVINEHD0100042229	rs110553278	1	146262708	NA	NA	NA
P	37,2504	7,55485	4,93066043667313	1,38643054652631e-06	5,85810188159703	0,5601	1852,0698	5102,4391	0,0107795725912403	BOVINEHD0100042230	rs110582853	1	146270803	NA	NA	NA
P	37,2504	7,55485	4,93066043667313	1,38643054652631e-06	5,85810188159703	0,5601	1852,0698	5102,4391	0,0107795725912403	BOVINEHD0100042232	rs110682845	1	146276091	NA	NA	NA
P	38,0272	7,55619	5,03258917523249	8,53672597813096e-07	6,06870865884957	0,5633	1854,7993	5077,8252	0,00869522803209904	BOVINEHD0100042234	rs109095220	1	146281920	NA	NA	NA
P	38,0272	7,55619	5,03258917523249	8,53672597813096e-07	6,06870865884957	0,5633	1854,7993	5077,8252	0,00869522803209904	BOVINEHD0100042235	rs109236538	1	146284424	NA	NA	NA
P	38,6313	7,57367	5,10073715913157	6,14652726445912e-07	6,21137018761637	0,5617	1796,0325	5118,3129	0,00756817342579175	BOVINEHD0100042236	rs137162469	1	146286239	NA	NA	NA
P	38,0272	7,55619	5,03258917523249	8,53672597813096e-07	6,06870865884957	0,5633	1854,7993	5077,8252	0,00869522803209904	BOVINEHD0100042237	rs110317447	1	146287838	NA	NA	NA
P	36,7191	7,68171	4,78006850037296	2,79842952803932e-06	5,55308562531934	0,5791	2264,5505	4752,7862	0,0175338967279369	BOVINEHD0100042251	rs133873465	1	146321672	NA	NA	NA
P	36,0928	7,70603	4,683708731993	4,34715293427412e-06	5,36179508091728	0,5791	2329,7813	4713,5016	0,0253149546825734	BOVINEHD0100042264	rs134516708	1	146378261	617142	HSF2BP	heat shock transcription factor 2 binding protein
P	38,5958	7,89862	4,88639787709752	1,70731157234992e-06	5,76768721596518	0,606	2590,5163	4437,9496	0,0114201609638926	ARS-BFGL-NGS-111191	rs109175149	1	146492260	514168	PDXK	pyridoxal (pyridoxine, vitamin B6) kinase
P	38,5958	7,89862	4,88639787709752	1,70731157234992e-06	5,76768721596518	0,606	2590,5163	4437,9496	0,0114201609638926	BOVINEHD0100042320	rs43283429	1	146511827	514168	PDXK	pyridoxal (pyridoxine, vitamin B6) kinase
P	38,5958	7,89862	4,88639787709752	1,70731157234992e-06	5,76768721596518	0,606	2590,5163	4437,9496	0,0114201609638926	BOVINEHD0100042321	rs43283402	1	146515878	514168	PDXK	pyridoxal (pyridoxine, vitamin B6) kinase
P	38,5958	7,89862	4,88639787709752	1,70731157234992e-06	5,76768721596518	0,606	2590,5163	4437,9496	0,0114201609638926	BOVINEHD0100042323	rs43283410	1	146518002	NA	NA	NA
P	38,5958	7,89862	4,88639787709752	1,70731157234992e-06	5,76768721596518	0,606	2590,5163	4437,9496	0,0114201609638926	BOVINEHD0100042324	rs134364026	1	146518612	NA	NA	NA
P	38,5958	7,89862	4,88639787709752	1,70731157234992e-06	5,76768721596518	0,606	2590,5163	4437,9496	0,0114201609638926	BOVINEHD0100042325	rs43283419	1	146519140	NA	NA	NA
P	38,5958	7,89862	4,88639787709752	1,70731157234992e-06	5,76768721596518	0,606	2590,5163	4437,9496	0,0114201609638926	BOVINEHD0100042326	rs41255270	1	146520536	NA	NA	NA
P	38,5958	7,89862	4,88639787709752	1,70731157234992e-06	5,76768721596518	0,606	2590,5163	4437,9496	0,0114201609638926	BOVINEHD0100042330	rs133556980	1	146531047	514170	CSTB	cystatin B (stefin B)
P	-39,2379	8,42802	-4,65564865769184	4,93554399843576e-06	5,30666497217403	0,7294	2322,5821	4725,7588	0,028208682537585	BOVINEHD0100042362	rs43282261	1	146640681	NA	NA	NA
P	37,6342	7,71	4,88121919584955	1,7492417330058e-06	5,757150169906	0,5902	2387,6414	4620,2392	0,0115446222662686	BOVINEHD0100042387	rs133822334	1	146727140	506607	AGPAT3	1-acylglycerol-3-phosphate O-acyltransferase 3
P	52,072	9,05486	5,75072392063489	2,26596214094725e-08	7,64474735048103	0,8307	3910,8149	3133,6313	0,00112161500437463	ARS-BFGL-NGS-4939	rs109421300	14	1801116	282609	DGAT1	diacylglycerol O-acyltransferase 1
P	52,072	9,05486	5,75072392063489	2,26596214094725e-08	7,64474735048103	0,8307	3910,8149	3133,6313	0,00112161500437463	BOVINEHD1400000239	rs133299034	14	1855090	515055	MROH1	HEAT repeat containing 7A
P	52,072	9,05486	5,75072392063489	2,26596214094725e-08	7,64474735048103	0,8307	3910,8149	3133,6313	0,00112161500437463	BOVINEHD1400000241	rs110966735	14	1861799	515055	MROH1	HEAT repeat containing 7A
P	45,3278	8,09627	5,59860281339432	5,03834347282946e-08	7,29771222920197	0,7911	3341,0851	3636,5308	0,00171598175390444	BOVINEHD1400000331	rs109744480	14	2306572	512526	PYCRL	pyrroline-5-carboxylate reductase-like
P	36,0556	8,21673	4,38807165380875	1,60658506808102e-05	4,79409627377256	0,7405	2705,8656	4436,5315	0,0855090218644103	ARS-BFGL-NGS-41248	rs109958270	14	2605493	NA	NA	NA
P	32,7574	7,49914	4,36815421501665	1,75024155323506e-05	4,75690200960074	0,5095	2264,851	4835,5935	0,0921639962751599	BOVINEHD1500021479	rs133686481	15	74150540	100337397	NA	NA
P	41,3251	9,26881	4,4585119341102	1,18383201467173e-05	4,92670991946869	0,7959	2591,8133	4523,7279	0,0637920763733297	HAPMAP50583-BTA-117950	rs41618577	20	33898976	NA	NA	NA
P	46,1174	10,3445	4,45815650828943	1,18566883502221e-05	4,9260365952938	0,8307	3347,5364	3869,7064	0,0637920763733297	BOVINEHD2000021320	rs109685464	20	36853445	540724	WDR70	WD repeat domain 70
Zn	0,42568	0,0775103	5,49191526803534	8,7400353115816e-08	7,05848681272097	0,8307	0,26656871	0,24665344	0,014420592128893	ARS-BFGL-NGS-4939	rs109421300	14	1801116	282609	DGAT1	diacylglycerol O-acyltransferase 1
Zn	0,42568	0,0775103	5,49191526803534	8,7400353115816e-08	7,05848681272097	0,8307	0,26656871	0,24665344	0,014420592128893	BOVINEHD1400000239	rs133299034	14	1855090	515055	MROH1	HEAT repeat containing 7A
Zn	0,42568	0,0775103	5,49191526803534	8,7400353115816e-08	7,05848681272097	0,8307	0,26656871	0,24665344	0,014420592128893	BOVINEHD1400000241	rs110966735	14	1861799	515055	MROH1	HEAT repeat containing 7A
Fe	-0,063905	0,0148817	-4,29420025937897	2,3989834866855e-05	4,61997274147196	0,9794	5,753969e-05	0,0024365194	0,0888007319249584	BOVINEHD0200006923	rs43295855	2	24211393	535043	ITGA6	integrin, alpha 6
Fe	-0,063905	0,0148817	-4,29420025937897	2,3989834866855e-05	4,61997274147196	0,9794	5,753969e-05	0,0024365194	0,0888007319249584	BOVINEHD0200006926	rs110144684	2	24215171	535043	ITGA6	integrin, alpha 6
Fe	-0,063905	0,0148817	-4,29420025937897	2,3989834866855e-05	4,61997274147196	0,9794	5,753969e-05	0,0024365194	0,0888007319249584	BOVINEHD0200006933	rs132727289	2	24233143	NA	NA	NA
Fe	-0,063905	0,0148817	-4,29420025937897	2,3989834866855e-05	4,61997274147196	0,9794	5,753969e-05	0,0024365194	0,0888007319249584	BOVINEHD0200006936	rs43295885	2	24237563	NA	NA	NA
Fe	-0,063905	0,0148817	-4,29420025937897	2,3989834866855e-05	4,61997274147196	0,9794	5,753969e-05	0,0024365194	0,0888007319249584	BOVINEHD0200006937	rs43295891	2	24241120	NA	NA	NA
Fe	-0,063905	0,0148817	-4,29420025937897	2,3989834866855e-05	4,61997274147196	0,9794	5,753969e-05	0,0024365194	0,0888007319249584	BOVINEHD0200006939	rs43295912	2	24244373	NA	NA	NA
Fe	-0,063905	0,0148817	-4,29420025937897	2,3989834866855e-05	4,61997274147196	0,9794	5,753969e-05	0,0024365194	0,0888007319249584	BOVINEHD0200006940	rs43295927	2	24245755	NA	NA	NA
Fe	-0,063905	0,0148817	-4,29420025937897	2,3989834866855e-05	4,61997274147196	0,9794	5,753969e-05	0,0024365194	0,0888007319249584	BOVINEHD0200006941	rs133235939	2	24250406	NA	NA	NA
Fe	-0,063905	0,0148817	-4,29420025937897	2,3989834866855e-05	4,61997274147196	0,9794	5,753969e-05	0,0024365194	0,0888007319249584	BTA-46852-NO-RS	rs41643150	2	24250783	NA	NA	NA
Fe	-0,063905	0,0148817	-4,29420025937897	2,3989834866855e-05	4,61997274147196	0,9794	5,753969e-05	0,0024365194	0,0888007319249584	BOVINEHD0200007011	rs43300746	2	24414294	NA	NA	NA
Fe	-0,124433	0,0197927	-6,28681281482567	1,19745456416214e-09	8,92174095633346	0,9889	0,00033590806	0,0020145512	4,10164909461559e-05	BOVINEHD0200029796	rs110187594	2	103625790	523479	ABCA12	ATP-binding cassette, sub-family A (ABC1), member 12
Fe	-0,11509	0,0184205	-6,24793029505171	1,49155697362098e-09	8,82636015305845	0,9873	0,00034415276	0,0020106313	4,10164909461559e-05	BOVINEHD0200029813	rs110403732	2	103686803	523479	ABCA12	ATP-binding cassette, sub-family A (ABC1), member 12
Fe	-0,11509	0,0184205	-6,24793029505171	1,49155697362098e-09	8,82636015305845	0,9873	0,00034415276	0,0020106313	4,10164909461559e-05	BOVINEHD0200029820	rs110009701	2	103701749	523479	ABCA12	ATP-binding cassette, sub-family A (ABC1), member 12
Fe	-0,11509	0,0184205	-6,24793029505171	1,49155697362098e-09	8,82636015305845	0,9873	0,00034415276	0,0020106313	4,10164909461559e-05	ARS-BFGL-BAC-35929	rs110010708	2	103731623	NA	NA	NA
Fe	-0,11509	0,0184205	-6,24793029505171	1,49155697362098e-09	8,82636015305845	0,9873	0,00034415276	0,0020106313	4,10164909461559e-05	BOVINEHD0200029833	rs110236253	2	103746725	NA	NA	NA
Fe	-0,134826	0,0191899	-7,02588340741744	1,5394094207733e-11	10,8126458600025	0,9889	0,00032167721	0,0019601375	1,26997172122009e-06	BOVINEHD0200029849	rs109697756	2	103833292	NA	NA	NA
Fe	-0,0654084	0,0139117	-4,70168275624115	4,00640389162564e-06	5,39724527095297	0,9763	0,00018011972	0,0022873913	0,0361743432345595	BOVINEHD0200029930	rs136329478	2	104114635	NA	NA	NA
Fe	-0,0592388	0,0136002	-4,35573006279319	1,84599822634912e-05	4,73376872058376	0,9747	0,00018463117	0,0023080401	0,0823188816280354	BOVINEHD0200029931	rs133700855	2	104115719	NA	NA	NA
Fe	-0,0592388	0,0136002	-4,35573006279319	1,84599822634912e-05	4,73376872058376	0,9747	0,00018463117	0,0023080401	0,0823188816280354	BOVINEHD0200029932	rs135411261	2	104117966	NA	NA	NA
Fe	-0,0654084	0,0139117	-4,70168275624115	4,00640389162564e-06	5,39724527095297	0,9763	0,00018011972	0,0022873913	0,0361743432345595	BOVINEHD0200029934	rs137700494	2	104120638	NA	NA	NA
Fe	-0,0592388	0,0136002	-4,35573006279319	1,84599822634912e-05	4,73376872058376	0,9747	0,00018463117	0,0023080401	0,0823188816280354	BOVINEHD0200029935	rs133718485	2	104123024	NA	NA	NA
Fe	-0,0592388	0,0136002	-4,35573006279319	1,84599822634912e-05	4,73376872058376	0,9747	0,00018463117	0,0023080401	0,0823188816280354	BOVINEHD0200029937	rs136293662	2	104132247	NA	NA	NA
Fe	-0,11509	0,0184205	-6,24793029505171	1,49155697362098e-09	8,82636015305845	0,9873	0,00034415276	0,0020106313	4,10164909461559e-05	ARS-BFGL-NGS-30643	rs110450381	2	104297699	NA	NA	NA
Fe	-0,100442	0,0174255	-5,76408137499641	2,11081542888194e-08	7,67554974003319	0,9858	0,00036657802	0,002032384	0,000522409932124849	BOVINEHD0200029978	rs136157692	2	104325451	NA	NA	NA
Fe	-0,0717745	0,0156523	-4,58555611635351	6,7594282555331e-06	5,17009003718975	0,981	0,00026051634	0,0022207765	0,0492030711123058	BOVINEHD0200030276	rs137694562	2	105171105	338072	SMARCAL1	SWI/SNF related, matrix associated, actin dependent regulator of chromatin, subfamily a-like 1
Fe	-0,0717745	0,0156523	-4,58555611635351	6,7594282555331e-06	5,17009003718975	0,981	0,00026051634	0,0022207765	0,0492030711123058	BOVINEHD0200030277	rs133773723	2	105172244	338072	SMARCAL1	SWI/SNF related, matrix associated, actin dependent regulator of chromatin, subfamily a-like 1
Fe	-0,0717745	0,0156523	-4,58555611635351	6,7594282555331e-06	5,17009003718975	0,981	0,00026051634	0,0022207765	0,0492030711123058	BOVINEHD0200030278	rs137469650	2	105175773	338072	SMARCAL1	SWI/SNF related, matrix associated, actin dependent regulator of chromatin, subfamily a-like 1
Fe	-0,0975844	0,0174005	-5,60813769719261	4,79446146627283e-08	7,31926016750496	0,9858	0,00020364603	0,0021937376	0,00107871896110072	BOVINEHD0200030279	rs133120286	2	105177388	338072	SMARCAL1	SWI/SNF related, matrix associated, actin dependent regulator of chromatin, subfamily a-like 1
Fe	-0,0939627	0,0185492	-5,06559312530999	7,28425740950541e-07	6,13761471560192	0,9873	0,00023324203	0,0022098424	0,010604679028196	BOVINEHD0500008754	rs133199245	5	29952601	768048	COX14	COX14 cytochrome c oxidase assembly homolog (S, cerevisiae)
Fe	-0,0939627	0,0185492	-5,06559312530999	7,28425740950541e-07	6,13761471560192	0,9873	0,00023324203	0,0022098424	0,010604679028196	BOVINEHD0500008758	rs110193283	5	29966425	NA	NA	NA
Fe	-0,0939627	0,0185492	-5,06559312530999	7,28425740950541e-07	6,13761471560192	0,9873	0,00023324203	0,0022098424	0,010604679028196	BOVINEHD0500008806	rs41622287	5	30128089	NA	NA	NA
Fe	-0,0885606	0,0197737	-4,47870656478049	1,08383579802524e-05	4,96503650876921	0,9889	0,000112699	0,0023686591	0,0602788065898568	BOVINEHD0500017055	rs133520335	5	60855903	541125	ELK3	ELK3, ETS-domain protein (SRF accessory protein 2)
Fe	-0,0885606	0,0197737	-4,47870656478049	1,08383579802524e-05	4,96503650876921	0,9889	0,000112699	0,0023686591	0,0602788065898568	BOVINEHD0500017125	rs134947519	5	61141076	NA	NA	NA
Fe	-0,0885606	0,0197737	-4,47870656478049	1,08383579802524e-05	4,96503650876921	0,9889	0,000112699	0,0023686591	0,0602788065898568	BOVINEHD0500017171	rs134939583	5	61293009	787705	NA	NA
Fe	-0,0885144	0,0172391	-5,13451398274852	5,2164396756738e-07	6,2826258105523	0,9889	9,3407906e-05	0,0023382378	0,00860684725474573	BOVINEHD0500030902	rs137032924	5	107339102	NA	NA	NA
Fe	-0,0991326	0,0182068	-5,44481182854758	1,11180731022724e-07	6,95397047476507	0,9905	0,00011125206	0,0022957244	0,00211664165248277	BOVINEHD4100004058	rs41573842	5	107353187	516380	TULP3	tubby like protein 3
Fe	-0,0847246	0,0173322	-4,88827731043953	1,69233587091592e-06	5,77151344010925	0,9889	0,00010255164	0,002348321	0,0186150928606543	BOVINEHD0500031109	rs108955815	5	107977613	509556	NINJ2	ninjurin 2
Fe	-0,0847246	0,0173322	-4,88827731043953	1,69233587091592e-06	5,77151344010925	0,9889	0,00010255164	0,002348321	0,0186150928606543	BOVINEHD0500031110	rs110794038	5	107978515	509556	NINJ2	ninjurin 2
Fe	-0,0991326	0,0182068	-5,44481182854758	1,11180731022724e-07	6,95397047476507	0,9905	0,00011125206	0,0022957244	0,00211664165248277	ARS-BFGL-NGS-17216	rs109395374	5	107984945	509556	NINJ2	ninjurin 2
Fe	-0,0991326	0,0182068	-5,44481182854758	1,11180731022724e-07	6,95397047476507	0,9905	0,00011125206	0,0022957244	0,00211664165248277	BOVINEHD0500031113	rs137498644	5	107991618	509556	NINJ2	ninjurin 2
Fe	-0,0991326	0,0182068	-5,44481182854758	1,11180731022724e-07	6,95397047476507	0,9905	0,00011125206	0,0022957244	0,00211664165248277	BOVINEHD0500031115	rs109053694	5	107993163	509556	NINJ2	ninjurin 2
Fe	-0,0849905	0,0183908	-4,6213595928399	5,75904323970538e-06	5,2396496607139	0,9873	7,9028042e-05	0,0023915984	0,0445411602962864	BOVINEHD0500033259	rs134890557	5	115023393	NA	NA	NA
Fe	-0,0976524	0,0196359	-4,97315631063511	1,13369923670179e-06	5,94550214576547	0,9889	0,00013382008	0,0023112773	0,0147674469205158	BOVINEHD0500033286	rs109770128	5	115094168	618738	SULT4A1	sulfotransferase family 4A, member 1
Fe	-0,0786449	0,0182433	-4,31089221796495	2,23502944238997e-05	4,6507167514657	0,9873	8,1389054e-08	0,0024943713	0,0888007319249584	BOVINEHD0600014488	rs133150006	6	52617099	NA	NA	NA
Fe	-0,0549841	0,0128265	-4,28675788406814	2,47573679263254e-05	4,60629552911212	0,9731	7,0632074e-07	0,0024953937	0,0888007319249584	BOVINEHD0600033984	rs133361492	6	118771458	618257	SORCS2	sortilin-related VPS10 domain containing receptor 2
Fe	-0,0549841	0,0128265	-4,28675788406814	2,47573679263254e-05	4,60629552911212	0,9731	7,0632074e-07	0,0024953937	0,0888007319249584	BOVINEHD0600033986	rs136032053	6	118779117	618257	SORCS2	sortilin-related VPS10 domain containing receptor 2
Fe	-0,0549841	0,0128265	-4,28675788406814	2,47573679263254e-05	4,60629552911212	0,9731	7,0632074e-07	0,0024953937	0,0888007319249584	BOVINEHD0600034018	rs110901785	6	118899279	618257	SORCS2	sortilin-related VPS10 domain containing receptor 2
Fe	-0,0549841	0,0128265	-4,28675788406814	2,47573679263254e-05	4,60629552911212	0,9731	7,0632074e-07	0,0024953937	0,0888007319249584	BOVINEHD0600034020	rs132833182	6	118909765	618257	SORCS2	sortilin-related VPS10 domain containing receptor 2
Fe	-0,0549841	0,0128265	-4,28675788406814	2,47573679263254e-05	4,60629552911212	0,9731	7,0632074e-07	0,0024953937	0,0888007319249584	ARS-BFGL-NGS-100768	rs110962969	6	118922500	618257	SORCS2	sortilin-related VPS10 domain containing receptor 2
Fe	-0,0321681	0,00730501	-4,4035668671227	1,50270967420615e-05	4,82312491766294	0,9146	2,6543517e-05	0,002460432	0,073099372520621	BOVINEHD0900014595	rs42329937	9	53018693	NA	NA	NA
Fe	-0,0321681	0,00730501	-4,4035668671227	1,50270967420615e-05	4,82312491766294	0,9146	2,6543517e-05	0,002460432	0,073099372520621	BOVINEHD0900014602	rs42336518	9	53060001	NA	NA	NA
Fe	-0,0321681	0,00730501	-4,4035668671227	1,50270967420615e-05	4,82312491766294	0,9146	2,6543517e-05	0,002460432	0,073099372520621	BOVINEHD0900014613	rs136138837	9	53115174	NA	NA	NA
Fe	-0,0361877	0,00814218	-4,44447310179829	1,25850003146322e-05	4,90014676925801	0,9304	7,85744e-05	0,0024048365	0,067036370942464	BOVINEHD1000002707	rs136363490	10	8259304	NA	NA	NA
Fe	-0,0211242	0,00456008	-4,63241872949597	5,47997522968098e-06	5,26122140458811	0,6709	8,1297783e-05	0,0023885261	0,0437500009530389	BOVINEHD1000004220	rs136980328	10	12669210	NA	NA	NA
Fe	-0,0211242	0,00456008	-4,63241872949597	5,47997522968098e-06	5,26122140458811	0,6709	8,1297783e-05	0,0023885261	0,0437500009530389	BOVINEHD1000004221	rs135406299	10	12675639	NA	NA	NA
Fe	-0,0200955	0,0045213	-4,44462875721584	1,25764791390907e-05	4,90044092522489	0,663	7,787589e-05	0,0024055283	0,067036370942464	BOVINEHD1000004222	rs136582771	10	12676387	NA	NA	NA
Fe	-0,0344027	0,00803527	-4,28146160614391	2,53178157106479e-05	4,59657376570573	0,9225	4,9301447e-05	0,0024457409	0,0901576524584125	BOVINEHD1000004225	rs133092119	10	12695807	534708	NA	NA
Fe	-0,0200955	0,0045213	-4,44462875721584	1,25764791390907e-05	4,90044092522489	0,663	7,787589e-05	0,0024055283	0,067036370942464	BOVINEHD1000004226	rs134419972	10	12704131	534708	NA	NA
Fe	-0,0390249	0,0082895	-4,70775076904518	3,89729051041496e-06	5,40923721997901	0,9304	4,0059954e-05	0,002424493	0,0361743432345595	ARS-BFGL-NGS-24706	rs109832481	10	12992411	100336680	MEGF11	multiple EGF-like-domains 11
Fe	-0,0421063	0,00877974	-4,79584816862458	2,60195217284951e-06	5,58470069057937	0,9383	1,2287807e-05	0,0024464495	0,0262841774352192	BOVINEHD1000004437	rs43611756	10	13084578	100336680	MEGF11	multiple EGF-like-domains 11
Fe	-0,0803564	0,0184706	-4,35050296146308	1,88776680724057e-05	4,72405165441481	0,9873	0,00014427578	0,0023470254	0,0832090964662266	BOVINEHD1000014529	rs136960460	10	48306295	NA	NA	NA
Fe	-0,0904206	0,0184335	-4,90523232158841	1,56284975911884e-06	5,80608276985145	0,9873	0,0003356368	0,002128772	0,0186150928606543	BOVINEHD1000029415	rs42653310	10	101391484	537305	EML5	echinoderm microtubule associated protein like 5
Fe	-0,0611901	0,0128235	-4,77171599017429	2,90814443750203e-06	5,53638402736859	0,9731	3,6171211e-05	0,0024236788	0,0287896993250501	BOVINEHD1200001192	rs137756963	12	3892088	NA	NA	NA
Fe	-0,0256626	0,00601081	-4,26940795001007	2,66388935623178e-05	4,5744838174056	0,8497	6,8223916e-05	0,0024274848	0,0939317675889006	BOVINEHD1200004358	rs133066300	12	14643550	NA	NA	NA
Fe	-0,0716008	0,0151159	-4,73678709173784	3,41359604362027e-06	5,46678787349854	0,981	0,00025347114	0,0022161387	0,0331308906677517	BOVINEHD1200017908	rs43093225	12	65497028	NA	NA	NA
Fe	-0,0558569	0,0124166	-4,49856643525603	9,93434002443139e-06	5,00286097941156	0,9699	0,00018193496	0,0023004769	0,0571783646820133	BTB-00866714	rs42025812	12	65771899	NA	NA	NA
Fe	-0,0636807	0,0147621	-4,31379681752596	2,20761719298435e-05	4,65607623229605	0,9794	4,2851344e-05	0,0024500473	0,0888007319249584	BOVINEHD1300002363	rs41678980	13	8907408	NA	NA	NA
Fe	-0,0636807	0,0147621	-4,31379681752596	2,20761719298435e-05	4,65607623229605	0,9794	4,2851344e-05	0,0024500473	0,0888007319249584	BOVINEHD1300002364	rs135856735	13	8911158	NA	NA	NA
Fe	-0,0686663	0,0157615	-4,35658408146433	1,83925861760507e-05	4,73535720045085	0,9826	0,00015101827	0,0023401044	0,0823188816280354	HAPMAP41504-BTA-31952	rs41632340	13	16988665	NA	NA	NA
Fe	-0,0527322	0,0123639	-4,26501346662461	2,7136721116668e-05	4,56644262856148	0,9699	1,3819645e-07	0,0024974975	0,0939317675889006	BOVINEHD1300013570	rs42442669	13	46396273	524061	ADARB2	adenosine deaminase, RNA-specific, B2
Fe	-0,0527322	0,0123639	-4,26501346662461	2,7136721116668e-05	4,56644262856148	0,9699	1,3819645e-07	0,0024974975	0,0939317675889006	BOVINEHD1300013621	rs42442695	13	46534834	524061	ADARB2	adenosine deaminase, RNA-specific, B2
Fe	-0,0695615	0,0102936	-6,75774267506023	7,76484708731101e-11	10,1098670923876	0,9636	2,213126e-07	0,0022929637	4,80434383833194e-06	BOVINEHD1300016623	rs133437487	13	58004725	NA	NA	NA
Fe	-0,0582154	0,00848311	-6,86250679290968	4,14730039822951e-11	10,3822345065775	0,9478	1,3050091e-07	0,002283353	2,93263905759605e-06	BOVINEHD1300016645	rs43101491	13	58070674	NA	NA	NA
Fe	-0,0265454	0,00607238	-4,3714984898837	1,72529026832467e-05	4,76313782735792	0,8687	0,00016782829	0,0023229394	0,0820560190572023	BOVINEHD1300017508	rs42626525	13	61086805	282419	CSNK2A1	casein kinase 2, alpha 1 polypeptide
Fe	-0,0385138	0,00765809	-5,02916523571804	8,67800671534417e-07	6,06158001813446	0,9241	3,7935629e-08	0,0024413412	0,0122727842171083	BOVINEHD1300017955	rs110048088	13	62826097	514087	NA	NA
Fe	-0,0679536	0,0101646	-6,68531963874624	1,19326084421376e-10	9,92326461012678	0,962	5,401704e-08	0,0022998059	5,36950023374822e-06	BOVINEHD1300025036	rs137099658	13	62838021	514087	NA	NA
Fe	-0,0679536	0,0101646	-6,68531963874624	1,19326084421376e-10	9,92326461012678	0,962	5,401704e-08	0,0022998059	5,36950023374822e-06	BOVINEHD1300017959	rs137456572	13	62840058	514087	NA	NA
Fe	-0,036805	0,00752107	-4,89358562013118	1,65072041007925e-06	5,78232647891303	0,9209	2,4933497e-07	0,0024515775	0,0186150928606543	BOVINEHD1300017962	rs41701733	13	62850271	NA	NA	NA
Fe	-0,0679536	0,0101646	-6,68531963874624	1,19326084421376e-10	9,92326461012678	0,962	5,401704e-08	0,0022998059	5,36950023374822e-06	BOVINEHD1300017963	rs135677496	13	62855632	618574	NA	NA
Fe	-0,0368246	0,00755059	-4,87704934316391	1,78372501955132e-06	5,74867209597792	0,9209	3,0283736e-06	0,0024499249	0,0187854328739913	BOVINEHD1300017964	rs133005095	13	62859496	618574	NA	NA
Fe	-0,0353726	0,00752454	-4,70096510883057	4,01950139378398e-06	5,39582781640766	0,9193	1,6835263e-05	0,0024488355	0,0361743432345595	BOVINEHD1300017968	rs41701755	13	62862841	618574	NA	NA
Fe	-0,0368246	0,00755059	-4,87704934316391	1,78372501955132e-06	5,74867209597792	0,9209	3,0283736e-06	0,0024499249	0,0187854328739913	BOVINEHD1300017969	rs41701762	13	62864272	618574	NA	NA
Fe	-0,0382837	0,00755707	-5,06594487016794	7,2719190721701e-07	6,13835096294141	0,9225	3,941355e-08	0,0024384683	0,010604679028196	BOVINEHD1300017974	rs110625161	13	62879046	518569	NA	NA
Fe	-0,036805	0,00752107	-4,89358562013118	1,65072041007925e-06	5,78232647891303	0,9209	2,4933497e-07	0,0024515775	0,0186150928606543	BOVINEHD1300017975	rs109502782	13	62880375	518569	NA	NA
Fe	-0,036805	0,00752107	-4,89358562013118	1,65072041007925e-06	5,78232647891303	0,9209	2,4933497e-07	0,0024515775	0,0186150928606543	BOVINEHD1300017976	rs136105783	13	62881107	518569	NA	NA
Fe	-0,036805	0,00752107	-4,89358562013118	1,65072041007925e-06	5,78232647891303	0,9209	2,4933497e-07	0,0024515775	0,0186150928606543	ARS-BFGL-NGS-56157	rs41701788	13	62881877	518569	NA	NA
Fe	-0,0662381	0,00993676	-6,66596556624091	1,33772619307976e-10	9,87363276923137	0,9604	2,5663694e-08	0,0023016115	5,5179421829616e-06	ARS-BFGL-NGS-112015	rs110734841	13	62909025	522020	BPIFB3	BPI fold containing family B, member 3
Fe	-0,0329282	0,00753603	-4,36943589661931	1,74063848548766e-05	4,75929141846384	0,9177	9,758396e-05	0,002391286	0,0820560190572023	BOVINEHD1300018217	rs133954776	13	63739261	617160	PXMP4	peroxisomal membrane protein 4, 24kDa
Fe	-0,0329282	0,00753603	-4,36943589661931	1,74063848548766e-05	4,75929141846384	0,9177	9,758396e-05	0,002391286	0,0820560190572023	BOVINEHD1300018234	rs134426465	13	63813844	NA	NA	NA
Fe	-0,0358943	0,00779572	-4,60435982821343	6,21485182077293e-06	5,20656922167846	0,9351	1,1340332e-07	0,0024733668	0,0473269571331303	BOVINEHD4100010329	rs29015950	13	65525756	615677	CPNE1	copine I
Fe	-0,0322197	0,00748027	-4,30729104698092	2,26946792283555e-05	4,64407595129256	0,9209	5,4758004e-05	0,002438423	0,0888007319249584	BOVINEHD1300018770	rs110639044	13	66134496	NA	NA	NA
Fe	-0,03271	0,00755184	-4,33139473293926	2,04829007023405e-05	4,68860854038102	0,9225	8,0124746e-05	0,0024112783	0,0874026562176492	BOVINEHD1300018771	rs111020617	13	66138650	NA	NA	NA
Fe	-0,03271	0,00755184	-4,33139473293926	2,04829007023405e-05	4,68860854038102	0,9225	8,0124746e-05	0,0024112783	0,0874026562176492	BOVINEHD1300018772	rs110189000	13	66142839	NA	NA	NA
Fe	-0,05588	0,00914208	-6,11239455353705	3,18264622041024e-09	8,49721163441161	0,9478	5,6995495e-09	0,002351368	8,29136293033443e-05	BOVINEHD1300018782	rs108991438	13	66187144	NA	NA	NA
Fe	-0,0280344	0,00636253	-4,40617175871862	1,4858916749197e-05	4,82801285053468	0,8703	4,9059248e-05	0,002437245	0,073099372520621	HAPMAP47916-BTA-33407	rs41576621	13	66992246	535742	SRC	v-src sarcoma (Schmidt-Ruppin A-2) viral oncogene homolog (avian)
Fe	-0,0280344	0,00636253	-4,40617175871862	1,4858916749197e-05	4,82801285053468	0,8703	4,9059248e-05	0,002437245	0,073099372520621	BOVINEHD1300018987	rs41703840	13	67003442	535742	SRC	v-src sarcoma (Schmidt-Ruppin A-2) viral oncogene homolog (avian)
Fe	-0,0429429	0,00816661	-5,25835077222985	2,83823990970035e-07	6,54695089744255	0,9335	7,7705834e-06	0,0024151516	0,00501744051236828	BTA-33432-NO-RS	rs41632267	13	68022725	100140857	NA	NA
Fe	-0,0419528	0,00803221	-5,22307061194864	3,37943589372219e-07	6,47115578750034	0,9304	2,5276038e-05	0,0023998669	0,00576816102213167	BOVINEHD1300019353	rs110161352	13	68112688	787596	RALGAPB	Ral GTPase activating protein, beta subunit (non-catalytic)
Fe	-0,0429429	0,00816661	-5,25835077222985	2,83823990970035e-07	6,54695089744255	0,9335	7,7705834e-06	0,0024151516	0,00501744051236828	BOVINEHD1300019354	rs109764188	13	68115925	787596	RALGAPB	Ral GTPase activating protein, beta subunit (non-catalytic)
Fe	-0,078735	0,0103823	-7,58357974629899	4,65678464980647e-13	12,3319138452889	0,9652	2,5386463e-07	0,002214765	4,6242873833042e-08	BOVINEHD1300019421	rs134759938	13	68278449	282091	PPP1R16B	protein phosphatase 1, regulatory subunit 16B
Fe	-0,078735	0,0103823	-7,58357974629899	4,65678464980647e-13	12,3319138452889	0,9652	2,5386463e-07	0,002214765	4,6242873833042e-08	BOVINEHD1300019432	rs136959534	13	68316192	282091	PPP1R16B	protein phosphatase 1, regulatory subunit 16B
Fe	-0,078735	0,0103823	-7,58357974629899	4,65678464980647e-13	12,3319138452889	0,9652	2,5386463e-07	0,002214765	4,6242873833042e-08	BOVINEHD1300019468	rs109399712	13	68370273	508561	FAM83D	family with sequence similarity 83, member D
Fe	-0,0673509	0,00888171	-7,58310055158297	4,67114834348605e-13	12,3305763404334	0,9509	3,2482828e-07	0,0022147368	4,6242873833042e-08	BOVINEHD1300019717	rs134196912	13	69028453	NA	NA	NA
Fe	-0,0484288	0,00857372	-5,64851662988761	3,88314509643817e-08	7,41081638143306	0,943	2,8428388e-08	0,0023911964	0,000915283186864453	BOVINEHD1300019725	rs109124342	13	69061884	NA	NA	NA
Fe	-0,0797061	0,00982513	-8,11247281206457	1,44546368088739e-14	13,8399928160572	0,962	1,8298469e-07	0,0021631466	7,15481394620364e-09	BOVINEHD1300019845	rs137098496	13	69479397	NA	NA	NA
Fe	-0,022369	0,00508039	-4,40300843045514	1,50633879016359e-05	4,82207734011983	0,7801	8,6047065e-08	0,0024878902	0,073099372520621	BOVINEHD1400001518	rs110649974	14	5759948	NA	NA	NA
Fe	-0,022369	0,00508039	-4,40300843045514	1,50633879016359e-05	4,82207734011983	0,7801	8,6047065e-08	0,0024878902	0,073099372520621	BOVINEHD1400001520	rs132660375	14	5765591	NA	NA	NA
Fe	-0,0221153	0,00514062	-4,30206862207282	2,32031384735994e-05	4,63445326814445	0,7848	2,6105401e-07	0,002494798	0,0888007319249584	ARS-BFGL-NGS-6759	rs42306021	14	5883219	NA	NA	NA
Fe	-0,0225932	0,00519741	-4,34701129985897	1,91617036733589e-05	4,71756588027597	0,788	2,1471407e-07	0,0024917064	0,0832090964662266	ARS-BFGL-BAC-18703	rs109547186	14	5903806	NA	NA	NA
Fe	-0,0239314	0,00527941	-4,53296864611765	8,53700790643806e-06	5,06869431636199	0,7991	2,7306675e-08	0,0024786535	0,0509118351995221	BOVINEHD1400001618	rs42311838	14	6117372	NA	NA	NA
Fe	-0,0239314	0,00527941	-4,53296864611765	8,53700790643806e-06	5,06869431636199	0,7991	2,7306675e-08	0,0024786535	0,0509118351995221	BOVINEHD1400001619	rs42311846	14	6118200	NA	NA	NA
Fe	-0,0239314	0,00527941	-4,53296864611765	8,53700790643806e-06	5,06869431636199	0,7991	2,7306675e-08	0,0024786535	0,0509118351995221	BOVINEHD1400001620	rs42311854	14	6119001	NA	NA	NA
Fe	-0,0239314	0,00527941	-4,53296864611765	8,53700790643806e-06	5,06869431636199	0,7991	2,7306675e-08	0,0024786535	0,0509118351995221	BOVINEHD1400001621	rs110887974	14	6119860	NA	NA	NA
Fe	-0,0239314	0,00527941	-4,53296864611765	8,53700790643806e-06	5,06869431636199	0,7991	2,7306675e-08	0,0024786535	0,0509118351995221	BOVINEHD1400001622	rs136148637	14	6121893	NA	NA	NA
Fe	-0,0860449	0,019929	-4,31757238195594	2,17246571740598e-05	4,66304706820905	0,9889	0,0001971283	0,0022988782	0,0888007319249584	BOVINEHD1500012719	rs43100838	15	45373027	NA	NA	NA
Fe	-0,0860449	0,019929	-4,31757238195594	2,17246571740598e-05	4,66304706820905	0,9889	0,0001971283	0,0022988782	0,0888007319249584	BOVINEHD1500012726	rs43100871	15	45384498	783210	NA	NA
Fe	-0,0362324	0,00803284	-4,51053425687553	9,42500941430863e-06	5,02571820732055	0,9272	0,0002517958	0,0022342019	0,0548850454109664	BOVINEHD1500021771	rs41781180	15	75006830	522802	ACCSL	1-aminocyclopropane-1-carboxylate synthase homolog (Arabidopsis)(non-functional)-like
Fe	-0,0362324	0,00803284	-4,51053425687553	9,42500941430863e-06	5,02571820732055	0,9272	0,0002517958	0,0022342019	0,0548850454109664	BOVINEHD1500021772	rs41781187	15	75008236	522802	ACCSL	1-aminocyclopropane-1-carboxylate synthase homolog (Arabidopsis)(non-functional)-like
Fe	-0,0841469	0,018503	-4,54774360914446	7,9966954112877e-06	5,09708944565039	0,9873	0,00024341033	0,0022392834	0,0509118351995221	BOVINEHD1500022557	rs134882872	15	77326390	517263	NA	NA
Fe	-0,0841469	0,018503	-4,54774360914446	7,9966954112877e-06	5,09708944565039	0,9873	0,00024341033	0,0022392834	0,0509118351995221	BOVINEHD1500022587	rs41780913	15	77381569	517263	NA	NA
Fe	-0,0841469	0,018503	-4,54774360914446	7,9966954112877e-06	5,09708944565039	0,9873	0,00024341033	0,0022392834	0,0509118351995221	BOVINEHD1500022790	rs135859076	15	78373986	534306	MADD	MAP-kinase activating death domain
Fe	-0,0773053	0,0177227	-4,36193695091606	1,79754931909874e-05	4,74531918510719	0,9858	0,00025398254	0,0022427065	0,0823188816280354	BOVINEHD1500022858	rs137227008	15	78624460	337927	MTCH2	mitochondrial carrier 2
Fe	-0,0841469	0,018503	-4,54774360914446	7,9966954112877e-06	5,09708944565039	0,9873	0,00024341033	0,0022392834	0,0509118351995221	BOVINEHD1500023003	rs137061549	15	79048437	508150	PTPRJ	protein tyrosine phosphatase, receptor type, J
Fe	-0,0841469	0,018503	-4,54774360914446	7,9966954112877e-06	5,09708944565039	0,9873	0,00024341033	0,0022392834	0,0509118351995221	BOVINEHD1500023074	rs41781451	15	79201371	NA	NA	NA
Fe	-0,0981656	0,0196599	-4,9931891820406	1,03061253857894e-06	5,98690457815428	0,9889	0,00024108552	0,0022081764	0,0141704643554433	BOVINEHD1500023077	rs41789928	15	79205920	NA	NA	NA
Fe	-0,0841469	0,018503	-4,54774360914446	7,9966954112877e-06	5,09708944565039	0,9873	0,00024341033	0,0022392834	0,0509118351995221	BOVINEHD1500023078	rs41789927	15	79206707	NA	NA	NA
Fe	-0,0976809	0,0196337	-4,97516514971707	1,12292809385892e-06	5,94964805267898	0,9889	0,00022482426	0,0022246729	0,0147674469205158	BOVINEHD1500023127	rs135545651	15	79298193	NA	NA	NA
Fe	-0,10324	0,0214021	-4,82382569934726	2,28583981273316e-06	5,64095420739814	0,9905	0,00019250695	0,0022665272	0,0235719611222065	BOVINEHD1800018118	rs134531658	18	62744232	512431	PPP1R12C	protein phosphatase 1, regulatory subunit 12C
Fe	-0,08342	0,0189124	-4,41086271440959	1,45605932965819e-05	4,83682092858191	0,9873	6,584832e-05	0,0024199702	0,073099372520621	BOVINEHD4100014203	rs134959308	19	41150905	616849	WIPF2	WAS/WASL interacting protein family, member 2
Fe	-0,0184652	0,00432632	-4,26810776826495	2,67852674973399e-05	4,57210401208602	0,6171	5,7315549e-08	0,0024973692	0,0939317675889006	BOVINEHD2000016015	rs43088273	20	57871946	NA	NA	NA
Fe	-0,0487317	0,0105118	-4,6359044121844	5,39474723099185e-06	5,26802889922151	0,9589	5,8996618e-05	0,0024106094	0,0437500009530389	BOVINEHD2000019748	rs133149051	20	68029748	520133	ADAMTS16	ADAM metallopeptidase with thrombospondin type 1 motif, 16
Fe	-0,0889191	0,0200075	-4,44428839185306	1,2595119231428e-05	4,89979771690694	0,9889	3,9012601e-05	0,0024447704	0,067036370942464	BOVINEHD2300004577	rs137276560	23	17907638	NA	NA	NA
Fe	-0,0241548	0,00555668	-4,34698417040391	1,91639265049978e-05	4,7175155033605	0,8275	0,00011430839	0,002376421	0,0832090964662266	BOVINEHD2400014993	rs135881583	24	52957990	537176	NA	NA
Fe	-0,0260892	0,00574102	-4,54434926197784	8,11783811723522e-06	5,09055961346373	0,8354	0,00014784589	0,0023297823	0,0509118351995221	BOVINEHD2400015020	rs110966928	24	53044318	537176	NA	NA
Fe	-0,0260892	0,00574102	-4,54434926197784	8,11783811723522e-06	5,09055961346373	0,8354	0,00014784589	0,0023297823	0,0509118351995221	BOVINEHD2400015022	rs136874228	24	53049114	537176	NA	NA
Fe	-0,0260892	0,00574102	-4,54434926197784	8,11783811723522e-06	5,09055961346373	0,8354	0,00014784589	0,0023297823	0,0509118351995221	BOVINEHD2400015023	rs110012640	24	53049607	537176	NA	NA
Fe	-0,0266096	0,00575139	-4,62663808227229	5,62418070957843e-06	5,2499407335231	0,837	0,00014180893	0,0023296151	0,04418856292619	BOVINEHD2400015025	rs133969580	24	53059379	537176	NA	NA
Fe	-0,074214	0,016726	-4,4370441229224	1,29981927925095e-05	4,88611702575469	0,9842	0,00027598727	0,0022171823	0,0684457176724204	BOVINEHD2900003102	rs136311400	29	10834383	100336924	NA	NA
Fe	-0,0862578	0,0184883	-4,66553441906503	4,71999928523063e-06	5,32605806713295	0,9873	0,0003880375	0,0021000016	0,0395987140034	BOVINEHD2900005690	rs136038579	29	19726481	NA	NA	NA
Fe	-0,0799582	0,0174654	-4,57809154098961	6,98809314595077e-06	5,15564131483638	0,9858	0,00038210117	0,0021116004	0,0501303521413811	BOVINEHD2900005693	rs135713451	29	19731840	NA	NA	NA
Fe	-0,0862578	0,0184883	-4,66553441906503	4,71999928523063e-06	5,32605806713295	0,9873	0,0003880375	0,0021000016	0,0395987140034	BOVINEHD2900005711	rs134268077	29	19778769	NA	NA	NA
Fe	-0,0862578	0,0184883	-4,66553441906503	4,71999928523063e-06	5,32605806713295	0,9873	0,0003880375	0,0021000016	0,0395987140034	BOVINEHD2900005719	rs132673152	29	19801464	NA	NA	NA
Fe	-0,0862578	0,0184883	-4,66553441906503	4,71999928523063e-06	5,32605806713295	0,9873	0,0003880375	0,0021000016	0,0395987140034	BOVINEHD2900005720	rs134338380	29	19802721	NA	NA	NA
K	51,4407	12,4003	4,14834318524552	4,41199459470732e-05	4,35536502830125	0,8813	3143,5758	5971,7393	0,0593397846577023	BOVINEHD0100032918	rs42347280	1	116389986	781653	MBNL1	muscleblind-like splicing regulator 1
K	-39,9458	10,0527	-3,97363892287644	8,95285205196664e-05	4,04803859226855	0,7975	5339,5361	4153,1293	0,0912822570628745	BOVINEHD0500033197	rs109974740	5	114870781	526018	NA	NA
K	-39,9458	10,0527	-3,97363892287644	8,95285205196664e-05	4,04803859226855	0,7975	5339,5361	4153,1293	0,0912822570628745	BOVINEHD0500033199	rs135678421	5	114872802	526018	NA	NA
K	-39,9458	10,0527	-3,97363892287644	8,95285205196664e-05	4,04803859226855	0,7975	5339,5361	4153,1293	0,0912822570628745	BOVINEHD0500033202	rs137575971	5	114876411	526018	NA	NA
K	41,267	9,07292	4,54837031517968	7,97451936226351e-06	5,09829548314315	0,6756	4291,916	4880,0834	0,019936285537062	BOVINEHD0600010132	rs137138147	6	36378616	282857	SNCA	synuclein, alpha (non A4 component of amyloid precursor)
K	41,6304	9,03865	4,60582055948621	6,17436147162325e-06	5,20940794878719	0,6741	4183,8912	4956,7332	0,0159177611389061	BOVINEHD0600010185	rs133386606	6	36569671	NA	NA	NA
K	40,2526	10,0157	4,01895024811047	7,46906062376654e-05	4,12673401552975	0,7627	4700,2615	4664,8868	0,0814463243321381	BOVINEHD4100004700	rs110815782	6	40300450	NA	NA	NA
K	39,7036	9,85797	4,0275634841656	7,21483350411617e-05	4,14177368661871	0,7658	4648,8758	4705,5157	0,0800723575605704	BOVINEHD0600011026	rs133407350	6	40356283	NA	NA	NA
K	-33,7672	8,49594	-3,97451017780257	8,92185068727814e-05	4,04954504922193	0,5585	4287,5003	5019,6442	0,0912822570628745	BOVINEHD4100004734	rs108954754	6	40721756	NA	NA	NA
K	39,8101	8,56404	4,64851868977725	5,09685173798197e-06	5,29269799939399	0,6677	3342,9375	5671,0938	0,0138618684652377	BOVINEHD0600011630	rs135402454	6	42732190	614299	KCNIP4	Kv channel interacting protein 4
K	-41,7308	8,58114	-4,86308345977341	1,90406628287191e-06	5,72031793736727	0,5902	2899,3442	6010,5486	0,00869619808672571	BOVINEHD0600011636	rs136181759	6	42779532	614299	KCNIP4	Kv channel interacting protein 4
K	-40,5638	8,64801	-4,69053574174868	4,2145627537633e-06	5,37524747524514	0,5918	2973,548	5989,2054	0,0116544197212781	BOVINEHD0600011639	rs136197009	6	42790966	614299	KCNIP4	Kv channel interacting protein 4
K	-42,8592	8,62378	-4,96988559541176	1,15145054234674e-06	5,93875471132301	0,5918	2916,2785	5966,4736	0,00869619808672571	BOVINEHD0600011642	rs135816134	6	42800936	614299	KCNIP4	Kv channel interacting protein 4
K	37,6547	8,52711	4,41588064420419	1,42478338529328e-05	4,84625115791702	0,6076	4259,7761	4939,7108	0,0283386742259492	BOVINEHD0600011654	rs109276717	6	42902142	614299	KCNIP4	Kv channel interacting protein 4
K	35,3521	8,50925	4,15454946088081	4,30054989057195e-05	4,36647600972916	0,6234	3935,6345	5277,4707	0,0583206407406813	BOVINEHD0600011659	rs110808659	6	42938362	614299	KCNIP4	Kv channel interacting protein 4
K	35,3521	8,50925	4,15454946088081	4,30054989057195e-05	4,36647600972916	0,6234	3935,6345	5277,4707	0,0583206407406813	BOVINEHD0600011660	rs109056494	6	42939789	614299	KCNIP4	Kv channel interacting protein 4
K	34,696	8,41784	4,12172243710976	4,92202259388846e-05	4,30785639705773	0,6108	3973,6247	5252,596	0,0621086454626092	BOVINEHD0600011661	rs110991001	6	42941269	614299	KCNIP4	Kv channel interacting protein 4
K	34,696	8,41784	4,12172243710976	4,92202259388846e-05	4,30785639705773	0,6108	3973,6247	5252,596	0,0621086454626092	BOVINEHD0600011662	rs134604999	6	42942951	614299	KCNIP4	Kv channel interacting protein 4
K	35,6896	8,56983	4,16456335773288	4,12637259414097e-05	4,38443155962182	0,625	3999,5466	5220,4488	0,0568938276361636	BOVINEHD0600011664	rs110945656	6	42945699	614299	KCNIP4	Kv channel interacting protein 4
K	-39,8811	8,67203	-4,59881942290329	6,37076155248148e-06	5,19580864956864	0,5744	3158,9247	5846,9024	0,0163389898253549	BOVINEHD0600011727	rs109299730	6	43203039	NA	NA	NA
K	43,5323	8,49958	5,1217001310653	5,55199237863021e-07	6,25555113872055	0,6472	3552,6947	5361,8406	0,00508916184359981	BOVINEHD0600011735	rs109992363	6	43259930	NA	NA	NA
K	40,1882	9,71045	4,13865474823515	4,59148932569537e-05	4,33804642099459	0,7278	4262,314	5003,4412	0,0593397846577023	BOVINEHD0600011748	rs43464581	6	43341054	NA	NA	NA
K	40,1882	9,71045	4,13865474823515	4,59148932569537e-05	4,33804642099459	0,7278	4262,314	5003,4412	0,0593397846577023	BOVINEHD0600011749	rs134598048	6	43346606	NA	NA	NA
K	40,1882	9,71045	4,13865474823515	4,59148932569537e-05	4,33804642099459	0,7278	4262,314	5003,4412	0,0593397846577023	BOVINEHD0600011752	rs133897698	6	43355616	NA	NA	NA
K	40,1882	9,71045	4,13865474823515	4,59148932569537e-05	4,33804642099459	0,7278	4262,314	5003,4412	0,0593397846577023	BOVINEHD0600011754	rs136147569	6	43364874	NA	NA	NA
K	40,1882	9,71045	4,13865474823515	4,59148932569537e-05	4,33804642099459	0,7278	4262,314	5003,4412	0,0593397846577023	BOVINEHD0600011756	rs42727778	6	43368544	NA	NA	NA
K	40,1882	9,71045	4,13865474823515	4,59148932569537e-05	4,33804642099459	0,7278	4262,314	5003,4412	0,0593397846577023	BOVINEHD0600011758	rs42727825	6	43373347	NA	NA	NA
K	40,1882	9,71045	4,13865474823515	4,59148932569537e-05	4,33804642099459	0,7278	4262,314	5003,4412	0,0593397846577023	BOVINEHD0600011759	rs42727824	6	43374796	NA	NA	NA
K	39,8009	9,70937	4,0992257994082	5,39637647278423e-05	4,26789775982492	0,7263	4252,526	5020,8058	0,0664457714429012	BOVINEHD0600011765	rs42727785	6	43387907	NA	NA	NA
K	40,1882	9,71045	4,13865474823515	4,59148932569537e-05	4,33804642099459	0,7278	4262,314	5003,4412	0,0593397846577023	BOVINEHD0600011772	rs42728447	6	43398204	NA	NA	NA
K	40,1882	9,71045	4,13865474823515	4,59148932569537e-05	4,33804642099459	0,7278	4262,314	5003,4412	0,0593397846577023	BOVINEHD0600011774	rs42728438	6	43401466	NA	NA	NA
K	40,1882	9,71045	4,13865474823515	4,59148932569537e-05	4,33804642099459	0,7278	4262,314	5003,4412	0,0593397846577023	BOVINEHD0600011775	rs42727830	6	43402739	NA	NA	NA
K	40,1882	9,71045	4,13865474823515	4,59148932569537e-05	4,33804642099459	0,7278	4262,314	5003,4412	0,0593397846577023	BOVINEHD0600011776	rs134254199	6	43403772	NA	NA	NA
K	39,8009	9,70937	4,0992257994082	5,39637647278423e-05	4,26789775982492	0,7263	4252,526	5020,8058	0,0664457714429012	BOVINEHD0600011784	rs132878012	6	43418894	NA	NA	NA
K	40,1882	9,71045	4,13865474823515	4,59148932569537e-05	4,33804642099459	0,7278	4262,314	5003,4412	0,0593397846577023	BOVINEHD0600011785	rs42728519	6	43423307	NA	NA	NA
K	40,1882	9,71045	4,13865474823515	4,59148932569537e-05	4,33804642099459	0,7278	4262,314	5003,4412	0,0593397846577023	BOVINEHD0600011787	rs42728504	6	43433730	NA	NA	NA
K	40,3302	9,6819	4,16552536175751	4,10999881238142e-05	4,38615830361694	0,7247	4136,2227	5103,8702	0,056826358998542	BOVINEHD0600011788	rs42728501	6	43434985	NA	NA	NA
K	40,3302	9,6819	4,16552536175751	4,10999881238142e-05	4,38615830361694	0,7247	4136,2227	5103,8702	0,056826358998542	BOVINEHD0600011789	rs42728499	6	43436115	NA	NA	NA
K	36,4622	8,89935	4,09717563642289	5,4417061982289e-05	4,26426490980588	0,6725	3638,5841	5547,3393	0,0665869381667536	BOVINEHD0600011790	rs136836533	6	43437800	541147	GPR125	G protein-coupled receptor 125
K	35,6492	8,90175	4,00474064088522	7,90717609739352e-05	4,10197858910503	0,6725	3556,7663	5640,0396	0,0858317029252683	BOVINEHD0600011791	rs110473325	6	43439366	541147	GPR125	G protein-coupled receptor 125
K	-44,1661	9,71504	-4,54615729837448	8,05309230910341e-06	5,09403732274981	0,7009	3051,6401	5956,2262	0,019936285537062	BOVINEHD0600011990	rs43464604	6	43924168	NA	NA	NA
K	-44,1661	9,71504	-4,54615729837448	8,05309230910341e-06	5,09403732274981	0,7009	3051,6401	5956,2262	0,019936285537062	BOVINEHD0600011992	rs43464602	6	43927355	NA	NA	NA
K	-48,1725	8,23899	-5,84689385470792	1,35614487650016e-08	7,86769391245742	0,5475	2118,0547	6450,3337	0,000231472419155019	BOVINEHD0600012000	rs135045936	6	43949675	NA	NA	NA
K	-48,1725	8,23899	-5,84689385470792	1,35614487650016e-08	7,86769391245742	0,5475	2118,0547	6450,3337	0,000231472419155019	BOVINEHD0600012002	rs137028470	6	43959865	NA	NA	NA
K	-48,1725	8,23899	-5,84689385470792	1,35614487650016e-08	7,86769391245742	0,5475	2118,0547	6450,3337	0,000231472419155019	BOVINEHD0600012005	rs134742289	6	43973859	NA	NA	NA
K	35,7814	8,78172	4,07453209621805	5,9670915253653e-05	4,22423730074208	0,6361	3620,1454	5568,6502	0,070597675137136	BOVINEHD0600012006	rs110451925	6	43977146	NA	NA	NA
K	46,7705	9,57089	4,88674511983734	1,70453506483796e-06	5,76839406025557	0,7294	4373,5124	4725,4854	0,00869619808672571	BOVINEHD0600012108	rs136984149	6	44294488	NA	NA	NA
K	46,7705	9,57089	4,88674511983734	1,70453506483796e-06	5,76839406025557	0,7294	4373,5124	4725,4854	0,00869619808672571	BOVINEHD4100004801	rs42610569	6	44302737	NA	NA	NA
K	-36,7988	8,53219	-4,31293724120068	2,21569577980159e-05	4,65448986949564	0,5475	3449,5933	5661,1956	0,0386173929531447	BOVINEHD4100004824	rs110467477	6	44440885	NA	NA	NA
K	-36,7988	8,53219	-4,31293724120068	2,21569577980159e-05	4,65448986949564	0,5475	3449,5933	5661,1956	0,0386173929531447	BOVINEHD4100004829	rs110622907	6	44455761	NA	NA	NA
K	-38,5373	8,52173	-4,52223902892957	8,9511879614214e-06	5,04811932324801	0,5459	3465,1675	5595,7929	0,020615885483426	BOVINEHD0600012149	rs41665298	6	44459263	NA	NA	NA
K	-38,5373	8,52173	-4,52223902892957	8,9511879614214e-06	5,04811932324801	0,5459	3465,1675	5595,7929	0,020615885483426	BOVINEHD0600012150	rs109481759	6	44476586	NA	NA	NA
K	-38,5373	8,52173	-4,52223902892957	8,9511879614214e-06	5,04811932324801	0,5459	3465,1675	5595,7929	0,020615885483426	BOVINEHD0600012151	rs109397568	6	44480062	NA	NA	NA
K	-38,5373	8,52173	-4,52223902892957	8,9511879614214e-06	5,04811932324801	0,5459	3465,1675	5595,7929	0,020615885483426	BOVINEHD0600012152	rs136189530	6	44485280	NA	NA	NA
K	-38,5373	8,52173	-4,52223902892957	8,9511879614214e-06	5,04811932324801	0,5459	3465,1675	5595,7929	0,020615885483426	BOVINEHD0600012153	rs109382129	6	44487718	NA	NA	NA
K	-38,5373	8,52173	-4,52223902892957	8,9511879614214e-06	5,04811932324801	0,5459	3465,1675	5595,7929	0,020615885483426	BOVINEHD4100004833	rs110187124	6	44491546	NA	NA	NA
K	-38,5373	8,52173	-4,52223902892957	8,9511879614214e-06	5,04811932324801	0,5459	3465,1675	5595,7929	0,020615885483426	BOVINEHD0600012154	rs110840976	6	44496663	NA	NA	NA
K	-37,4757	8,3964	-4,4633057024439	1,15932326715752e-05	4,93579544793013	0,5269	3496,2428	5583,3307	0,0252437631857573	BOVINEHD0600012162	rs43458080	6	44533180	NA	NA	NA
K	-37,4757	8,3964	-4,4633057024439	1,15932326715752e-05	4,93579544793013	0,5269	3496,2428	5583,3307	0,0252437631857573	BOVINEHD4100004835	rs43458085	6	44534977	NA	NA	NA
K	-38,5373	8,52173	-4,52223902892957	8,9511879614214e-06	5,04811932324801	0,5459	3465,1675	5595,7929	0,020615885483426	BOVINEHD0600012168	rs108951197	6	44553171	NA	NA	NA
K	47,3664	10,7431	4,40900671128445	1,46779337500568e-05	4,83333507685234	0,8307	3852,8294	5287,5801	0,0283386742259492	BOVINEHD0600012204	rs134171932	6	44655043	NA	NA	NA
K	47,3664	10,7431	4,40900671128445	1,46779337500568e-05	4,83333507685234	0,8307	3852,8294	5287,5801	0,0283386742259492	BOVINEHD0600012205	rs137611190	6	44657952	NA	NA	NA
K	-40,8072	8,34079	-4,89248620334525	1,65925748004811e-06	5,78008621585178	0,6044	2705,6577	6178,6535	0,00869619808672571	BOVINEHD0600012209	rs133364594	6	44678340	NA	NA	NA
K	-41,5583	8,35434	-4,97445639033125	1,12671702265431e-06	5,94818514423	0,6028	2675,8889	6183,6501	0,00869619808672571	BOVINEHD0600012210	rs110257959	6	44679204	NA	NA	NA
K	-40,8072	8,34079	-4,89248620334525	1,65925748004811e-06	5,78008621585178	0,6044	2705,6577	6178,6535	0,00869619808672571	BOVINEHD0600012211	rs43459973	6	44680547	NA	NA	NA
K	-40,8072	8,34079	-4,89248620334525	1,65925748004811e-06	5,78008621585178	0,6044	2705,6577	6178,6535	0,00869619808672571	BOVINEHD4100004842	rs43459968	6	44683155	NA	NA	NA
K	-40,8072	8,34079	-4,89248620334525	1,65925748004811e-06	5,78008621585178	0,6044	2705,6577	6178,6535	0,00869619808672571	BOVINEHD0600012213	rs109173564	6	44685424	NA	NA	NA
K	-40,3574	8,32735	-4,84636769200286	2,05842938870612e-06	5,68646402622358	0,6028	2764,2668	6137,5564	0,00869619808672571	BOVINEHD0600012214	rs43461065	6	44686608	NA	NA	NA
K	-40,8072	8,34079	-4,89248620334525	1,65925748004811e-06	5,78008621585178	0,6044	2705,6577	6178,6535	0,00869619808672571	BOVINEHD0600012215	rs43461060	6	44687562	NA	NA	NA
K	-40,8072	8,34079	-4,89248620334525	1,65925748004811e-06	5,78008621585178	0,6044	2705,6577	6178,6535	0,00869619808672571	BOVINEHD0600012216	rs43461046	6	44689764	NA	NA	NA
K	41,3081	8,07266	5,11703701134446	5,67922095486373e-07	6,24571123439607	0,5728	2746,9458	6079,5114	0,00511113364567685	BOVINEHD0600012217	rs43461031	6	44692207	NA	NA	NA
K	-40,4761	8,39318	-4,82249874302708	2,29995649390951e-06	5,63828037904055	0,6028	2838,7766	6076,2048	0,00869619808672571	BOVINEHD0600012218	rs43460025	6	44693782	NA	NA	NA
K	-40,8072	8,34079	-4,89248620334525	1,65925748004811e-06	5,78008621585178	0,6044	2705,6577	6178,6535	0,00869619808672571	BOVINEHD0600012224	rs43461118	6	44722857	NA	NA	NA
K	-40,8072	8,34079	-4,89248620334525	1,65925748004811e-06	5,78008621585178	0,6044	2705,6577	6178,6535	0,00869619808672571	BOVINEHD0600012226	rs132672189	6	44726384	NA	NA	NA
K	-40,8072	8,34079	-4,89248620334525	1,65925748004811e-06	5,78008621585178	0,6044	2705,6577	6178,6535	0,00869619808672571	HAPMAP27691-BTC-038108	rs43461093	6	44730596	NA	NA	NA
K	-40,8072	8,34079	-4,89248620334525	1,65925748004811e-06	5,78008621585178	0,6044	2705,6577	6178,6535	0,00869619808672571	BOVINEHD0600012227	rs43461084	6	44734530	NA	NA	NA
K	-40,8072	8,34079	-4,89248620334525	1,65925748004811e-06	5,78008621585178	0,6044	2705,6577	6178,6535	0,00869619808672571	BOVINEHD0600012228	rs110007496	6	44735982	NA	NA	NA
K	-40,8072	8,34079	-4,89248620334525	1,65925748004811e-06	5,78008621585178	0,6044	2705,6577	6178,6535	0,00869619808672571	BOVINEHD4100004847	rs43461080	6	44737952	NA	NA	NA
K	-40,4761	8,39318	-4,82249874302708	2,29995649390951e-06	5,63828037904055	0,6028	2838,7766	6076,2048	0,00869619808672571	BOVINEHD0600012229	rs133480673	6	44749655	NA	NA	NA
K	-40,8072	8,34079	-4,89248620334525	1,65925748004811e-06	5,78008621585178	0,6044	2705,6577	6178,6535	0,00869619808672571	BOVINEHD4100004849	rs43462250	6	44754613	NA	NA	NA
K	-40,4761	8,39318	-4,82249874302708	2,29995649390951e-06	5,63828037904055	0,6028	2838,7766	6076,2048	0,00869619808672571	BOVINEHD0600012230	rs43462256	6	44756981	NA	NA	NA
K	33,6871	8,26504	4,07585444232575	5,9351269215629e-05	4,22656998930501	0,5206	3167,979	5967,0149	0,0704506682048655	BOVINEHD4100004851	rs43462300	6	44761177	NA	NA	NA
K	36,3472	9,13902	3,97714415768868	8,82874603616757e-05	4,05410097572545	0,75	3274,7129	5894,836	0,0912335705212186	BOVINEHD0600012240	rs137387807	6	44801413	NA	NA	NA
K	44,8996	10,7574	4,17383382601744	3,97114061537618e-05	4,40108473459295	0,8291	3896,407	5306,5972	0,0558423598398115	BOVINEHD0600012252	rs110827819	6	44848234	NA	NA	NA
K	44,8996	10,7574	4,17383382601744	3,97114061537618e-05	4,40108473459295	0,8291	3896,407	5306,5972	0,0558423598398115	BOVINEHD0600012255	rs109163366	6	44856989	338446	PPARGC1A	peroxisome proliferator-activated receptor gamma, coactivator 1 alpha
K	44,8996	10,7574	4,17383382601744	3,97114061537618e-05	4,40108473459295	0,8291	3896,407	5306,5972	0,0558423598398115	BOVINEHD0600012258	rs134734516	6	44866888	338446	PPARGC1A	peroxisome proliferator-activated receptor gamma, coactivator 1 alpha
K	41,547	8,55276	4,85773013623672	1,95224288853159e-06	5,70946615050809	0,6535	3577,8608	5410,9467	0,00869619808672571	BOVINEHD0600012279	rs43465408	6	44950290	338446	PPARGC1A	peroxisome proliferator-activated receptor gamma, coactivator 1 alpha
K	40,1814	8,54365	4,70307187209214	3,98116840352501e-06	5,39998945135969	0,6313	3562,5071	5464,6846	0,0110708688823057	BOVINEHD4100004868	rs29003211	6	44956550	338446	PPARGC1A	peroxisome proliferator-activated receptor gamma, coactivator 1 alpha
K	47,3664	10,7431	4,40900671128445	1,46779337500568e-05	4,83333507685234	0,8307	3852,8294	5287,5801	0,0283386742259492	BOVINEHD4100004869	rs43457933	6	44959306	338446	PPARGC1A	peroxisome proliferator-activated receptor gamma, coactivator 1 alpha
K	47,3664	10,7431	4,40900671128445	1,46779337500568e-05	4,83333507685234	0,8307	3852,8294	5287,5801	0,0283386742259492	BOVINEHD4100004870	rs43457937	6	44960978	NA	NA	NA
K	40,1814	8,54365	4,70307187209214	3,98116840352501e-06	5,39998945135969	0,6313	3562,5071	5464,6846	0,0110708688823057	BOVINEHD0600012282	rs43457947	6	44967444	NA	NA	NA
K	40,1814	8,54365	4,70307187209214	3,98116840352501e-06	5,39998945135969	0,6313	3562,5071	5464,6846	0,0110708688823057	HAPMAP24121-BTC-039009	rs109039951	6	44968134	NA	NA	NA
K	39,5552	8,55277	4,62484084103746	5,6697544136367e-06	5,24643575223801	0,6329	3673,1175	5388,6863	0,0146933911972751	BOVINEHD0600012284	rs137813274	6	44972460	NA	NA	NA
K	39,5552	8,55277	4,62484084103746	5,6697544136367e-06	5,24643575223801	0,6329	3673,1175	5388,6863	0,0146933911972751	BOVINEHD4100004871	rs41595994	6	44975057	NA	NA	NA
K	-47,3301	8,43937	-5,60825037887899	4,79164923264704e-08	7,31951498149969	0,5601	2813,4577	5878,6648	0,000677654201077875	BOVINEHD4100004872	rs41651314	6	44982082	NA	NA	NA
K	39,5552	8,55277	4,62484084103746	5,6697544136367e-06	5,24643575223801	0,6329	3673,1175	5388,6863	0,0146933911972751	BOVINEHD0600012285	rs43457978	6	44987305	NA	NA	NA
K	39,5552	8,55277	4,62484084103746	5,6697544136367e-06	5,24643575223801	0,6329	3673,1175	5388,6863	0,0146933911972751	HAPMAP23242-BTC-039071	rs43457984	6	44991839	NA	NA	NA
K	-47,3301	8,43937	-5,60825037887899	4,79164923264704e-08	7,31951498149969	0,5601	2813,4577	5878,6648	0,000677654201077875	BOVINEHD0600012287	rs43457988	6	44999641	NA	NA	NA
K	47,3664	10,7431	4,40900671128445	1,46779337500568e-05	4,83333507685234	0,8307	3852,8294	5287,5801	0,0283386742259492	BOVINEHD4100004873	rs43457996	6	45004521	NA	NA	NA
K	-47,3301	8,43937	-5,60825037887899	4,79164923264704e-08	7,31951498149969	0,5601	2813,4577	5878,6648	0,000677654201077875	BOVINEHD0600012289	rs43458002	6	45014299	NA	NA	NA
K	-47,3301	8,43937	-5,60825037887899	4,79164923264704e-08	7,31951498149969	0,5601	2813,4577	5878,6648	0,000677654201077875	BTB-00254199	rs43458005	6	45017700	NA	NA	NA
K	-47,3301	8,43937	-5,60825037887899	4,79164923264704e-08	7,31951498149969	0,5601	2813,4577	5878,6648	0,000677654201077875	BOVINEHD0600012290	rs110133275	6	45021239	NA	NA	NA
K	34,7298	8,4868	4,09221379082811	5,55291973476565e-05	4,25547860403514	0,6155	3675,4558	5516,4394	0,0675333273217012	BOVINEHD0600012294	rs136842171	6	45040922	NA	NA	NA
K	33,9539	8,36801	4,05758358319361	6,39156718546053e-05	4,19439264159931	0,606	3949,2302	5288,296	0,0734042573486774	BOVINEHD0600012295	rs134085967	6	45046091	NA	NA	NA
K	34,2127	8,37853	4,08337739436393	5,75635610997196e-05	4,23985234680426	0,6044	3906,6157	5318,9018	0,0685144854144476	HAPMAP31283-BTC-039096	rs109909078	6	45052429	NA	NA	NA
K	33,9539	8,36801	4,05758358319361	6,39156718546053e-05	4,19439264159931	0,606	3949,2302	5288,296	0,0734042573486774	BOVINEHD0600012297	rs110672544	6	45055244	NA	NA	NA
K	33,9539	8,36801	4,05758358319361	6,39156718546053e-05	4,19439264159931	0,606	3949,2302	5288,296	0,0734042573486774	BOVINEHD0600012298	rs109499775	6	45055974	NA	NA	NA
K	33,9539	8,36801	4,05758358319361	6,39156718546053e-05	4,19439264159931	0,606	3949,2302	5288,296	0,0734042573486774	BOVINEHD0600012299	rs110425398	6	45056550	NA	NA	NA
K	33,9539	8,36801	4,05758358319361	6,39156718546053e-05	4,19439264159931	0,606	3949,2302	5288,296	0,0734042573486774	BOVINEHD0600012300	rs109605668	6	45083595	NA	NA	NA
K	34,7344	8,47011	4,10082041437478	5,36136792845673e-05	4,27072438792195	0,6171	3708,654	5485,6315	0,0664457714429012	BOVINEHD0600012305	rs108989350	6	45103100	NA	NA	NA
K	-39,3685	9,4712	-4,15665385589999	4,26337496659789e-05	4,37024646919126	0,6962	4405,6595	4878,7562	0,0581350521891595	BOVINEHD0600012306	rs110596001	6	45106704	NA	NA	NA
K	34,7344	8,47011	4,10082041437478	5,36136792845673e-05	4,27072438792195	0,6171	3708,654	5485,6315	0,0664457714429012	BOVINEHD0600012307	rs135846454	6	45109535	NA	NA	NA
K	-39,3685	9,4712	-4,15665385589999	4,26337496659789e-05	4,37024646919126	0,6962	4405,6595	4878,7562	0,0581350521891595	BOVINEHD0600012308	rs109434276	6	45112289	NA	NA	NA
K	35,0168	8,48085	4,12892575626264	4,77872728158192e-05	4,32068775363565	0,6155	3665,5899	5516,4487	0,0612796255115685	BOVINEHD0600012309	rs109345746	6	45120497	NA	NA	NA
K	46,3071	9,44968	4,90038816129223	1,59883410865303e-06	5,79619659531199	0,7089	4203,3409	4864,6629	0,00869619808672571	BOVINEHD0600012312	rs137182248	6	45138453	NA	NA	NA
K	43,2669	9,15339	4,72687168360575	3,57187138594209e-06	5,44710418734823	0,6851	3892,5888	5173,5965	0,0104189307851203	HAPMAP32456-BTC-038385	rs109780342	6	45216251	NA	NA	NA
K	42,2953	10,6447	3,97336702772272	8,96254766468351e-05	4,04756852165006	0,8228	4080,6505	5195,1932	0,0912822570628745	BOVINEHD0600012344	rs134517042	6	45312704	NA	NA	NA
K	49,328	9,97677	4,94428557539163	1,29998674373977e-06	5,8860610762701	0,7991	3609,0658	5360,8695	0,00869619808672571	BOVINEHD0600012441	rs133962079	6	45800309	NA	NA	NA
K	41,6377	8,50346	4,89655975332394	1,62783814296376e-06	5,7883887794912	0,6329	3401,826	5554,3791	0,00869619808672571	ARS-BFGL-NGS-2525	rs110829720	6	45813845	100138258	NA	NA
K	43,5493	9,39495	4,6353945470705	5,40713374417101e-06	5,26703288812049	0,7579	4066,7263	5048,4909	0,0143894875764771	BOVINEHD0600012460	rs110788187	6	45866822	NA	NA	NA
K	43,5493	9,39495	4,6353945470705	5,40713374417101e-06	5,26703288812049	0,7579	4066,7263	5048,4909	0,0143894875764771	BOVINEHD0600012462	rs137437694	6	45874095	NA	NA	NA
K	43,5493	9,39495	4,6353945470705	5,40713374417101e-06	5,26703288812049	0,7579	4066,7263	5048,4909	0,0143894875764771	BOVINEHD0600012463	rs109020535	6	45875999	NA	NA	NA
K	43,5493	9,39495	4,6353945470705	5,40713374417101e-06	5,26703288812049	0,7579	4066,7263	5048,4909	0,0143894875764771	BOVINEHD4100004924	rs110953160	6	45910998	NA	NA	NA
K	37,0243	8,86146	4,17812640354975	3,90116431250537e-05	4,40880575732431	0,6883	4154,8543	5085,123	0,0554427418116253	BOVINEHD0600012500	rs110684363	6	45959097	613278	CCDC149	coiled-coil domain containing 149
K	37,5335	8,85137	4,24041702019009	3,00914739002416e-05	4,52155653970874	0,6978	4128,8403	5092,5276	0,0486758108399908	BOVINEHD0600012526	rs135144804	6	46048178	613278	CCDC149	coiled-coil domain containing 149
K	38,3581	8,84462	4,33688502162897	2,0008769864081e-05	4,69877961089721	0,6962	4175,2429	5030,1906	0,0353715033657224	BOVINEHD0600012528	rs133958904	6	46052731	613278	CCDC149	coiled-coil domain containing 149
K	38,3581	8,84462	4,33688502162897	2,0008769864081e-05	4,69877961089721	0,6962	4175,2429	5030,1906	0,0353715033657224	BOVINEHD0600012529	rs135017179	6	46055589	613278	CCDC149	coiled-coil domain containing 149
K	41,3516	10,433	3,96353877120675	9,31978717722017e-05	4,03059400490076	0,8117	4355,722	4964,6629	0,0937631206530315	BOVINEHD0600012532	rs134116321	6	46067007	NA	NA	NA
K	41,3516	10,433	3,96353877120675	9,31978717722017e-05	4,03059400490076	0,8117	4355,722	4964,6629	0,0937631206530315	BOVINEHD0600012533	rs137451692	6	46070727	NA	NA	NA
K	41,3516	10,433	3,96353877120675	9,31978717722017e-05	4,03059400490076	0,8117	4355,722	4964,6629	0,0937631206530315	BOVINEHD0600012534	rs133128340	6	46075147	NA	NA	NA
K	42,277	10,3946	4,06720797337079	6,14712321637944e-05	4,21132808155014	0,8101	4391,8865	4910,8744	0,0717624442956689	BOVINEHD0600012535	rs137072800	6	46077281	NA	NA	NA
K	42,277	10,3946	4,06720797337079	6,14712321637944e-05	4,21132808155014	0,8101	4391,8865	4910,8744	0,0717624442956689	BOVINEHD0600012537	rs133561160	6	46078773	NA	NA	NA
K	42,277	10,3946	4,06720797337079	6,14712321637944e-05	4,21132808155014	0,8101	4391,8865	4910,8744	0,0717624442956689	HAPMAP57445-RS29023972	rs29023972	6	46083225	NA	NA	NA
K	42,936	10,7049	4,01087352520808	7,7151702587094e-05	4,11265448546576	0,8212	4134,2371	5141,1423	0,0839315568205937	BOVINEHD0600012540	rs110082361	6	46085395	NA	NA	NA
K	-36,4558	9,04452	-4,03070588599506	7,12414809301868e-05	4,14726706123121	0,5649	4216,0694	5067,2836	0,0792435802174103	ARS-BFGL-NGS-31525	rs109078456	6	46556246	NA	NA	NA
K	59,0713	8,24776	7,16210219502022	6,65749746850258e-12	11,1766889900284	0,5854	3918,6202	4432,671	2,99577702449935e-07	BOVINEHD0600012676	rs133217963	6	46568410	NA	NA	NA
K	59,0713	8,24776	7,16210219502022	6,65749746850258e-12	11,1766889900284	0,5854	3918,6202	4432,671	2,99577702449935e-07	BOVINEHD0600012677	rs110805476	6	46575773	NA	NA	NA
K	59,0713	8,24776	7,16210219502022	6,65749746850258e-12	11,1766889900284	0,5854	3918,6202	4432,671	2,99577702449935e-07	BOVINEHD0600012678	rs109422875	6	46576633	NA	NA	NA
K	59,0713	8,24776	7,16210219502022	6,65749746850258e-12	11,1766889900284	0,5854	3918,6202	4432,671	2,99577702449935e-07	BOVINEHD0600012679	rs134310565	6	46577474	NA	NA	NA
K	59,0713	8,24776	7,16210219502022	6,65749746850258e-12	11,1766889900284	0,5854	3918,6202	4432,671	2,99577702449935e-07	BOVINEHD0600012680	rs135330727	6	46578300	NA	NA	NA
K	-42,5825	8,005	-5,31948782011243	2,09306633835392e-07	6,67921700676667	0,5269	3378,4154	5459,0212	0,00211435581310975	BOVINEHD0600012681	rs137704345	6	46579165	NA	NA	NA
K	59,0713	8,24776	7,16210219502022	6,65749746850258e-12	11,1766889900284	0,5854	3918,6202	4432,671	2,99577702449935e-07	BOVINEHD0600012682	rs133702779	6	46583916	NA	NA	NA
K	-42,5825	8,005	-5,31948782011243	2,09306633835392e-07	6,67921700676667	0,5269	3378,4154	5459,0212	0,00211435581310975	BOVINEHD0600012683	rs137451333	6	46584622	NA	NA	NA
K	59,0713	8,24776	7,16210219502022	6,65749746850258e-12	11,1766889900284	0,5854	3918,6202	4432,671	2,99577702449935e-07	BOVINEHD0600012684	rs109460150	6	46587872	NA	NA	NA
K	59,0713	8,24776	7,16210219502022	6,65749746850258e-12	11,1766889900284	0,5854	3918,6202	4432,671	2,99577702449935e-07	BOVINEHD0600012686	rs135119068	6	46590906	NA	NA	NA
K	-39,731	9,84925	-4,03391121151357	7,03276403005243e-05	4,15287395420118	0,7722	4796,6564	4581,9326	0,0792435802174103	BOVINEHD0600012688	rs134261155	6	46593734	NA	NA	NA
K	59,4896	8,21657	7,24019876907274	4,09743545739955e-12	11,3874878786888	0,5839	3722,4371	4572,8243	2,99577702449935e-07	HAPMAP23226-BTA-159656	rs109055778	6	46599570	NA	NA	NA
K	59,0713	8,24776	7,16210219502022	6,65749746850258e-12	11,1766889900284	0,5854	3918,6202	4432,671	2,99577702449935e-07	BOVINEHD0600012690	rs136714919	6	46601446	NA	NA	NA
K	-39,1285	9,86242	-3,96743395637176	9,17661644892162e-05	4,0373174199354	0,7737	4809,0458	4586,5707	0,0928891271237836	BOVINEHD0600012692	rs134145734	6	46603804	NA	NA	NA
K	52,5623	8,42193	6,24112287801015	1,5498698635698e-09	8,80970476628535	0,5554	3734,0702	4879,8829	2,95061840211244e-05	BOVINEHD0600012693	rs137641775	6	46607210	NA	NA	NA
K	52,5623	8,42193	6,24112287801015	1,5498698635698e-09	8,80970476628535	0,5554	3734,0702	4879,8829	2,95061840211244e-05	BOVINEHD0600012694	rs133697273	6	46607970	NA	NA	NA
K	52,5623	8,42193	6,24112287801015	1,5498698635698e-09	8,80970476628535	0,5554	3734,0702	4879,8829	2,95061840211244e-05	BOVINEHD0600012695	rs109464996	6	46608654	NA	NA	NA
K	52,5623	8,42193	6,24112287801015	1,5498698635698e-09	8,80970476628535	0,5554	3734,0702	4879,8829	2,95061840211244e-05	BOVINEHD0600012696	rs136395713	6	46609495	NA	NA	NA
K	59,0713	8,24776	7,16210219502022	6,65749746850258e-12	11,1766889900284	0,5854	3918,6202	4432,671	2,99577702449935e-07	BOVINEHD0600012697	rs109272458	6	46610664	NA	NA	NA
K	52,5623	8,42193	6,24112287801015	1,5498698635698e-09	8,80970476628535	0,5554	3734,0702	4879,8829	2,95061840211244e-05	BOVINEHD0600012698	rs109950021	6	46611756	NA	NA	NA
K	52,5623	8,42193	6,24112287801015	1,5498698635698e-09	8,80970476628535	0,5554	3734,0702	4879,8829	2,95061840211244e-05	BOVINEHD0600012699	rs110004749	6	46612436	NA	NA	NA
K	52,5623	8,42193	6,24112287801015	1,5498698635698e-09	8,80970476628535	0,5554	3734,0702	4879,8829	2,95061840211244e-05	BOVINEHD0600012700	rs109106016	6	46613399	NA	NA	NA
K	52,5623	8,42193	6,24112287801015	1,5498698635698e-09	8,80970476628535	0,5554	3734,0702	4879,8829	2,95061840211244e-05	BOVINEHD0600012701	rs135118455	6	46614482	NA	NA	NA
K	52,5623	8,42193	6,24112287801015	1,5498698635698e-09	8,80970476628535	0,5554	3734,0702	4879,8829	2,95061840211244e-05	BOVINEHD0600012702	rs109555147	6	46616748	NA	NA	NA
K	52,5623	8,42193	6,24112287801015	1,5498698635698e-09	8,80970476628535	0,5554	3734,0702	4879,8829	2,95061840211244e-05	BOVINEHD0600012704	rs110550021	6	46618887	NA	NA	NA
K	52,5623	8,42193	6,24112287801015	1,5498698635698e-09	8,80970476628535	0,5554	3734,0702	4879,8829	2,95061840211244e-05	BOVINEHD0600012705	rs109374906	6	46619750	NA	NA	NA
K	52,5623	8,42193	6,24112287801015	1,5498698635698e-09	8,80970476628535	0,5554	3734,0702	4879,8829	2,95061840211244e-05	BOVINEHD0600012706	rs109865366	6	46620554	NA	NA	NA
K	52,5623	8,42193	6,24112287801015	1,5498698635698e-09	8,80970476628535	0,5554	3734,0702	4879,8829	2,95061840211244e-05	BOVINEHD0600012707	rs110716794	6	46626373	NA	NA	NA
K	47,7885	8,83333	5,41002090944185	1,3267499396455e-07	6,87721092345484	0,6044	4861,8754	4182,0773	0,0013972765789904	BOVINEHD0600012716	rs137644845	6	46671924	NA	NA	NA
K	49,1985	9,62258	5,11281797605216	5,79676433989143e-07	6,23681435496218	0,731	5190,7256	3996,2011	0,00512376000003004	BOVINEHD0600012730	rs110182599	6	46727275	282484	SLC34A2	solute carrier family 34 (sodium phosphate), member 2
K	-41,5225	8,79885	-4,71908260738619	3,70114208294675e-06	5,43166424247708	0,5301	4887,3854	4343,8879	0,0106511983301472	BOVINEHD0600012734	rs136764992	6	46735433	282484	SLC34A2	solute carrier family 34 (sodium phosphate), member 2
K	-42,3099	8,75896	-4,83047074081854	2,21639599756119e-06	5,6543526427743	0,5332	4721,7018	4451,3938	0,00869619808672571	BOVINEHD0600012735	rs109659817	6	46736049	282484	SLC34A2	solute carrier family 34 (sodium phosphate), member 2
K	-41,8589	8,72955	-4,79508107519861	2,61118766202144e-06	5,58316191498225	0,5316	4767,4775	4422,8379	0,00869619808672571	BOVINEHD0600012736	rs135604645	6	46738176	282484	SLC34A2	solute carrier family 34 (sodium phosphate), member 2
K	-42,8101	8,76223	-4,88575396902387	1,71247174433597e-06	5,766376585605	0,5301	4751,4746	4412,6628	0,00869619808672571	BOVINEHD0600012737	rs133070251	6	46741635	282484	SLC34A2	solute carrier family 34 (sodium phosphate), member 2
K	-41,8589	8,72955	-4,79508107519861	2,61118766202144e-06	5,58316191498225	0,5316	4767,4775	4422,8379	0,00869619808672571	BOVINEHD0600012738	rs109370642	6	46742185	282484	SLC34A2	solute carrier family 34 (sodium phosphate), member 2
K	-41,8589	8,72955	-4,79508107519861	2,61118766202144e-06	5,58316191498225	0,5316	4767,4775	4422,8379	0,00869619808672571	BOVINEHD0600012739	rs136063910	6	46743321	282484	SLC34A2	solute carrier family 34 (sodium phosphate), member 2
K	-42,3099	8,75896	-4,83047074081854	2,21639599756119e-06	5,6543526427743	0,5332	4721,7018	4451,3938	0,00869619808672571	BOVINEHD0600012741	rs110919938	6	46744320	282484	SLC34A2	solute carrier family 34 (sodium phosphate), member 2
K	-41,9947	8,71167	-4,8205108779373	2,32126174206388e-06	5,6342758863752	0,5348	4628,2239	4531,0215	0,00869619808672571	BOVINEHD0600012742	rs109620302	6	46746686	282484	SLC34A2	solute carrier family 34 (sodium phosphate), member 2
K	-41,9947	8,71167	-4,8205108779373	2,32126174206388e-06	5,6342758863752	0,5348	4628,2239	4531,0215	0,00869619808672571	BOVINEHD0600012743	rs135994678	6	46747732	282484	SLC34A2	solute carrier family 34 (sodium phosphate), member 2
K	-41,9947	8,71167	-4,8205108779373	2,32126174206388e-06	5,6342758863752	0,5348	4628,2239	4531,0215	0,00869619808672571	HAPMAP52362-SS46526804	rs41257255	6	46750945	NA	NA	NA
K	-41,9947	8,71167	-4,8205108779373	2,32126174206388e-06	5,6342758863752	0,5348	4628,2239	4531,0215	0,00869619808672571	BOVINEHD0600012745	rs110865045	6	46751699	NA	NA	NA
K	-41,8856	8,75933	-4,78182692055214	2,77584588128639e-06	5,55660465016421	0,5332	4710,1147	4473,3924	0,00869619808672571	BOVINEHD0600012746	rs135817111	6	46752777	NA	NA	NA
K	-41,9947	8,71167	-4,8205108779373	2,32126174206388e-06	5,6342758863752	0,5348	4628,2239	4531,0215	0,00869619808672571	BOVINEHD0600012747	rs110733805	6	46753541	NA	NA	NA
K	-41,8856	8,75933	-4,78182692055214	2,77584588128639e-06	5,55660465016421	0,5332	4710,1147	4473,3924	0,00869619808672571	BOVINEHD0600012748	rs133908481	6	46754671	NA	NA	NA
K	-41,9947	8,71167	-4,8205108779373	2,32126174206388e-06	5,6342758863752	0,5348	4628,2239	4531,0215	0,00869619808672571	BOVINEHD0600012749	rs135724312	6	46755659	NA	NA	NA
K	-41,8856	8,75933	-4,78182692055214	2,77584588128639e-06	5,55660465016421	0,5332	4710,1147	4473,3924	0,00869619808672571	BOVINEHD0600012750	rs136655847	6	46759918	NA	NA	NA
K	-41,1309	8,74298	-4,70444859761775	3,95630913687679e-06	5,40270978097922	0,5316	4774,7137	4439,8952	0,0110708688823057	BOVINEHD0600012754	rs134133374	6	46765968	NA	NA	NA
K	-40,4422	8,68404	-4,65707205402094	4,90393506432696e-06	5,30945528918116	0,5364	4627,9471	4572,7823	0,0134108806291758	BOVINEHD0600012755	rs135579545	6	46767404	NA	NA	NA
K	-41,8856	8,75933	-4,78182692055214	2,77584588128639e-06	5,55660465016421	0,5332	4710,1147	4473,3924	0,00869619808672571	BOVINEHD0600012757	rs109233674	6	46772874	NA	NA	NA
K	-41,8856	8,75933	-4,78182692055214	2,77584588128639e-06	5,55660465016421	0,5332	4710,1147	4473,3924	0,00869619808672571	BOVINEHD0600012758	rs110253547	6	46774053	NA	NA	NA
K	-41,8856	8,75933	-4,78182692055214	2,77584588128639e-06	5,55660465016421	0,5332	4710,1147	4473,3924	0,00869619808672571	BOVINEHD0600012759	rs110282584	6	46775301	NA	NA	NA
K	-41,8856	8,75933	-4,78182692055214	2,77584588128639e-06	5,55660465016421	0,5332	4710,1147	4473,3924	0,00869619808672571	BOVINEHD0600012760	rs109495237	6	46777671	NA	NA	NA
K	-41,8856	8,75933	-4,78182692055214	2,77584588128639e-06	5,55660465016421	0,5332	4710,1147	4473,3924	0,00869619808672571	BOVINEHD0600012761	rs109296603	6	46778495	NA	NA	NA
K	-41,8856	8,75933	-4,78182692055214	2,77584588128639e-06	5,55660465016421	0,5332	4710,1147	4473,3924	0,00869619808672571	BOVINEHD0600012762	rs110278830	6	46779651	NA	NA	NA
K	-41,8856	8,75933	-4,78182692055214	2,77584588128639e-06	5,55660465016421	0,5332	4710,1147	4473,3924	0,00869619808672571	BOVINEHD0600012763	rs135180328	6	46780949	NA	NA	NA
K	-38,6774	8,6472	-4,47282357294847	1,11209707111519e-05	4,95385730303298	0,5396	4508,4094	4717,6178	0,0247959575067064	BOVINEHD0600012764	rs136488569	6	46782116	NA	NA	NA
K	-42,247	8,81161	-4,79447002307183	2,61856710085206e-06	5,58193629281218	0,5316	4814,8669	4384,1193	0,00869619808672571	BOVINEHD0600012765	rs134313251	6	46783729	NA	NA	NA
K	-41,9679	8,75102	-4,79577237853416	2,60286324944994e-06	5,58454864847524	0,5348	4599,5741	4561,0626	0,00869619808672571	ARS-BFGL-NGS-95035	rs109892875	6	46788536	NA	NA	NA
K	-41,4774	8,77793	-4,72519147452759	3,59938334220011e-06	5,44377189757147	0,5316	4745,7109	4458,4946	0,0104189307851203	BOVINEHD0600012766	rs109983825	6	46791310	535060	SEL1L3	sel-1 suppressor of lin-12-like 3 (C, elegans)
K	-41,9679	8,75102	-4,79577237853416	2,60286324944994e-06	5,58454864847524	0,5348	4599,5741	4561,0626	0,00869619808672571	BOVINEHD0600012767	rs109754617	6	46792233	535060	SEL1L3	sel-1 suppressor of lin-12-like 3 (C, elegans)
K	-41,9679	8,75102	-4,79577237853416	2,60286324944994e-06	5,58454864847524	0,5348	4599,5741	4561,0626	0,00869619808672571	BOVINEHD0600012768	rs136917116	6	46793880	535060	SEL1L3	sel-1 suppressor of lin-12-like 3 (C, elegans)
K	-41,9679	8,75102	-4,79577237853416	2,60286324944994e-06	5,58454864847524	0,5348	4599,5741	4561,0626	0,00869619808672571	BOVINEHD0600012769	rs110274064	6	46795141	535060	SEL1L3	sel-1 suppressor of lin-12-like 3 (C, elegans)
K	-41,4774	8,77793	-4,72519147452759	3,59938334220011e-06	5,44377189757147	0,5316	4745,7109	4458,4946	0,0104189307851203	BOVINEHD0600012770	rs136704637	6	46796779	535060	SEL1L3	sel-1 suppressor of lin-12-like 3 (C, elegans)
K	55,226	8,20952	6,72706808680654	9,31830612057477e-11	10,030663026417	0,5601	4484,919	4101,2678	3,54800956675891e-06	BOVINEHD0600012771	rs109428889	6	46804452	535060	SEL1L3	sel-1 suppressor of lin-12-like 3 (C, elegans)
K	55,226	8,20952	6,72706808680654	9,31830612057477e-11	10,030663026417	0,5601	4484,919	4101,2678	3,54800956675891e-06	BOVINEHD4100004930	rs29017497	6	46808748	535060	SEL1L3	sel-1 suppressor of lin-12-like 3 (C, elegans)
K	37,0011	8,16619	4,53101140188999	8,61116155196216e-06	5,0649382629966	0,5791	3888,0481	5227,1654	0,020615885483426	BOVINEHD0600012774	rs134268855	6	46818222	535060	SEL1L3	sel-1 suppressor of lin-12-like 3 (C, elegans)
K	37,2301	8,16383	4,56037178628168	7,56107540925895e-06	5,12141643054488	0,5759	3713,8097	5369,7966	0,0190949558692685	BOVINEHD0600012779	rs135839099	6	46824015	535060	SEL1L3	sel-1 suppressor of lin-12-like 3 (C, elegans)
K	37,3148	8,2081	4,54609471132174	8,0553252376085e-06	5,09391692004338	0,5791	3829,9889	5273,2268	0,019936285537062	BOVINEHD0600012780	rs136855353	6	46825370	535060	SEL1L3	sel-1 suppressor of lin-12-like 3 (C, elegans)
K	34,1728	8,19934	4,16775008720214	4,07236993368812e-05	4,39015277761088	0,568	3843,9046	5353,152	0,056826358998542	BOVINEHD0600012786	rs110207706	6	46840342	535060	SEL1L3	sel-1 suppressor of lin-12-like 3 (C, elegans)
K	34,1728	8,19934	4,16775008720214	4,07236993368812e-05	4,39015277761088	0,568	3843,9046	5353,152	0,056826358998542	BOVINEHD0600012788	rs136213891	6	46845793	535060	SEL1L3	sel-1 suppressor of lin-12-like 3 (C, elegans)
K	-39,6402	8,47196	-4,67898809720537	4,44117405660063e-06	5,35250220580856	0,6614	4960,0072	4294,6859	0,0122128338846245	BOVINEHD0600012802	rs137273857	6	46872287	535060	SEL1L3	sel-1 suppressor of lin-12-like 3 (C, elegans)
K	49,4535	8,87565	5,57181727535448	5,78993380018001e-08	7,23732640179603	0,6867	3846,1003	4982,9264	0,000774574214094136	BOVINEHD0600012804	rs136858002	6	46875889	535060	SEL1L3	sel-1 suppressor of lin-12-like 3 (C, elegans)
K	49,4535	8,87565	5,57181727535448	5,78993380018001e-08	7,23732640179603	0,6867	3846,1003	4982,9264	0,000774574214094136	BOVINEHD0600012805	rs134544693	6	46876571	535060	SEL1L3	sel-1 suppressor of lin-12-like 3 (C, elegans)
K	42,8785	8,86661	4,83595195909147	2,16065155332783e-06	5,66541526581857	0,6661	4040,3802	5019,3288	0,00869619808672571	BOVINEHD0600012806	rs137703542	6	46878129	535060	SEL1L3	sel-1 suppressor of lin-12-like 3 (C, elegans)
K	43,248	8,88293	4,86866383051538	1,85506926585543e-06	5,73163986975935	0,6677	4158,2556	4910,986	0,00869619808672571	BOVINEHD0600012807	rs109978069	6	46882784	535060	SEL1L3	sel-1 suppressor of lin-12-like 3 (C, elegans)
K	43,248	8,88293	4,86866383051538	1,85506926585543e-06	5,73163986975935	0,6677	4158,2556	4910,986	0,00869619808672571	BOVINEHD0600012808	rs109313120	6	46885283	535060	SEL1L3	sel-1 suppressor of lin-12-like 3 (C, elegans)
K	43,248	8,88293	4,86866383051538	1,85506926585543e-06	5,73163986975935	0,6677	4158,2556	4910,986	0,00869619808672571	BOVINEHD0600012810	rs109945755	6	46887478	535060	SEL1L3	sel-1 suppressor of lin-12-like 3 (C, elegans)
K	43,248	8,88293	4,86866383051538	1,85506926585543e-06	5,73163986975935	0,6677	4158,2556	4910,986	0,00869619808672571	BOVINEHD0600012811	rs137426017	6	46888824	535060	SEL1L3	sel-1 suppressor of lin-12-like 3 (C, elegans)
K	43,248	8,88293	4,86866383051538	1,85506926585543e-06	5,73163986975935	0,6677	4158,2556	4910,986	0,00869619808672571	BOVINEHD0600012812	rs132984126	6	46890225	535060	SEL1L3	sel-1 suppressor of lin-12-like 3 (C, elegans)
K	43,248	8,88293	4,86866383051538	1,85506926585543e-06	5,73163986975935	0,6677	4158,2556	4910,986	0,00869619808672571	BOVINEHD0600012813	rs109587194	6	46891562	535060	SEL1L3	sel-1 suppressor of lin-12-like 3 (C, elegans)
K	43,248	8,88293	4,86866383051538	1,85506926585543e-06	5,73163986975935	0,6677	4158,2556	4910,986	0,00869619808672571	BOVINEHD0600012814	rs109057719	6	46893440	535060	SEL1L3	sel-1 suppressor of lin-12-like 3 (C, elegans)
K	42,7118	8,91147	4,7929017322619	2,63759894255314e-06	5,57879123997903	0,6661	4034,2261	5035,7532	0,00869619808672571	BOVINEHD0600012815	rs109395095	6	46898129	NA	NA	NA
K	55,5899	10,0278	5,54357885079479	6,70038235106441e-08	7,17390041398283	0,7611	4615,575	4346,431	0,000806472404438408	BOVINEHD0600012831	rs137451981	6	46921741	NA	NA	NA
K	42,7118	8,91147	4,7929017322619	2,63759894255314e-06	5,57879123997903	0,6661	4034,2261	5035,7532	0,00869619808672571	BOVINEHD0600012832	rs110128131	6	46926376	NA	NA	NA
K	42,7118	8,91147	4,7929017322619	2,63759894255314e-06	5,57879123997903	0,6661	4034,2261	5035,7532	0,00869619808672571	BOVINEHD0600012834	rs109427133	6	46929325	NA	NA	NA
K	42,7118	8,91147	4,7929017322619	2,63759894255314e-06	5,57879123997903	0,6661	4034,2261	5035,7532	0,00869619808672571	BOVINEHD0600012836	rs110952866	6	46931105	NA	NA	NA
K	42,7118	8,91147	4,7929017322619	2,63759894255314e-06	5,57879123997903	0,6661	4034,2261	5035,7532	0,00869619808672571	BOVINEHD0600012837	rs109868786	6	46932358	NA	NA	NA
K	42,7118	8,91147	4,7929017322619	2,63759894255314e-06	5,57879123997903	0,6661	4034,2261	5035,7532	0,00869619808672571	BOVINEHD0600012838	rs136552706	6	46932898	NA	NA	NA
K	42,7118	8,91147	4,7929017322619	2,63759894255314e-06	5,57879123997903	0,6661	4034,2261	5035,7532	0,00869619808672571	BOVINEHD0600012839	rs134198685	6	46933708	NA	NA	NA
K	42,7118	8,91147	4,7929017322619	2,63759894255314e-06	5,57879123997903	0,6661	4034,2261	5035,7532	0,00869619808672571	BOVINEHD0600012841	rs109241785	6	46935082	NA	NA	NA
K	42,7118	8,91147	4,7929017322619	2,63759894255314e-06	5,57879123997903	0,6661	4034,2261	5035,7532	0,00869619808672571	BOVINEHD0600012843	rs110447261	6	46938576	NA	NA	NA
K	42,9996	8,90602	4,82814994801269	2,24041472219804e-06	5,64967158216096	0,6677	4034,6653	5026,2184	0,00869619808672571	BOVINEHD0600012844	rs109198149	6	46941161	NA	NA	NA
K	42,9996	8,90602	4,82814994801269	2,24041472219804e-06	5,64967158216096	0,6677	4034,6653	5026,2184	0,00869619808672571	BOVINEHD0600012845	rs109250211	6	46942047	NA	NA	NA
K	42,9996	8,90602	4,82814994801269	2,24041472219804e-06	5,64967158216096	0,6677	4034,6653	5026,2184	0,00869619808672571	BOVINEHD0600012846	rs110424631	6	46945270	NA	NA	NA
K	42,9996	8,90602	4,82814994801269	2,24041472219804e-06	5,64967158216096	0,6677	4034,6653	5026,2184	0,00869619808672571	BOVINEHD0600012847	rs108969202	6	46946157	NA	NA	NA
K	36,2874	8,26605	4,38993231349919	1,59375754258994e-05	4,7975777468824	0,5949	3670,2083	5449,905	0,029657311408321	BOVINEHD0600012848	rs135184995	6	46947712	NA	NA	NA
K	42,9996	8,90602	4,82814994801269	2,24041472219804e-06	5,64967158216096	0,6677	4034,6653	5026,2184	0,00869619808672571	BOVINEHD0600012849	rs136491460	6	46949837	NA	NA	NA
K	42,9996	8,90602	4,82814994801269	2,24041472219804e-06	5,64967158216096	0,6677	4034,6653	5026,2184	0,00869619808672571	BOVINEHD0600012850	rs134320554	6	46951802	NA	NA	NA
K	36,2874	8,26605	4,38993231349919	1,59375754258994e-05	4,7975777468824	0,5949	3670,2083	5449,905	0,029657311408321	BOVINEHD0600012851	rs135967190	6	46952659	NA	NA	NA
K	49,3059	8,90079	5,53949705587931	6,84301734731085e-08	7,16475235904916	0,6867	3713,4769	5105,7743	0,000806472404438408	BOVINEHD0600012853	rs109969756	6	46957990	NA	NA	NA
K	49,3059	8,90079	5,53949705587931	6,84301734731085e-08	7,16475235904916	0,6867	3713,4769	5105,7743	0,000806472404438408	BOVINEHD0600012858	rs109060163	6	46980760	615093	NA	NA
K	48,9637	8,88264	5,51229139084777	7,87210970449178e-08	7,10390886227445	0,6851	3581,9982	5226,9668	0,000847080076080035	BOVINEHD0600012861	rs109737986	6	46989384	NA	NA	NA
K	48,9637	8,88264	5,51229139084777	7,87210970449178e-08	7,10390886227445	0,6851	3581,9982	5226,9668	0,000847080076080035	BOVINEHD0600012863	rs137646763	6	46999846	NA	NA	NA
K	-44,896	9,03882	-4,96702003137578	1,16722364836531e-06	5,93284592206516	0,7326	4620,9228	4498,985	0,00869619808672571	BOVINEHD0600012864	rs133531230	6	47003408	NA	NA	NA
K	48,9637	8,88264	5,51229139084777	7,87210970449178e-08	7,10390886227445	0,6851	3581,9982	5226,9668	0,000847080076080035	BOVINEHD0600012865	rs135012495	6	47006639	NA	NA	NA
K	48,9637	8,88264	5,51229139084777	7,87210970449178e-08	7,10390886227445	0,6851	3581,9982	5226,9668	0,000847080076080035	BOVINEHD0600012868	rs133389953	6	47012401	NA	NA	NA
K	57,0389	10,0081	5,6992735883934	2,97441543927567e-08	7,52659837327725	0,7595	4643,3876	4279,4065	0,000490762683931476	BOVINEHD0600012881	rs109186912	6	47045240	NA	NA	NA
K	-39,5741	8,40876	-4,70629438823322	3,9232146125351e-06	5,40635793390707	0,663	4790,2781	4426,6488	0,0110708688823057	BOVINEHD0600012884	rs134717940	6	47052793	NA	NA	NA
K	49,3059	8,90079	5,53949705587931	6,84301734731085e-08	7,16475235904916	0,6867	3713,4769	5105,7743	0,000806472404438408	BOVINEHD0600012885	rs109109118	6	47054628	NA	NA	NA
K	49,3059	8,90079	5,53949705587931	6,84301734731085e-08	7,16475235904916	0,6867	3713,4769	5105,7743	0,000806472404438408	BOVINEHD0600012886	rs133288259	6	47057796	NA	NA	NA
K	-34,6921	8,24377	-4,20828092001596	3,44173813340423e-05	4,46322217629316	0,5902	5523,3821	3953,087	0,0514684383149535	BOVINEHD0600012888	rs137628786	6	47070452	NA	NA	NA
K	33,2255	8,26241	4,02128434681891	7,39933897743558e-05	4,13080707638725	0,606	3863,4761	5370,2384	0,0814463243321381	BOVINEHD0600013091	rs135237527	6	47834012	541299	NA	NA
K	33,2255	8,26241	4,02128434681891	7,39933897743558e-05	4,13080707638725	0,606	3863,4761	5370,2384	0,0814463243321381	ARS-BFGL-NGS-98747	rs109435799	6	47838726	541299	NA	NA
K	34,9001	7,92625	4,40310361141776	1,50571964375104e-05	4,82225588371727	0,6123	3499,1283	5595,715	0,0283386742259492	BOVINEHD0600013099	rs137101833	6	47863361	541299	NA	NA
K	34,9001	7,92625	4,40310361141776	1,50571964375104e-05	4,82225588371727	0,6123	3499,1283	5595,715	0,0283386742259492	BOVINEHD0600013102	rs134345838	6	47875956	541299	NA	NA
K	34,9001	7,92625	4,40310361141776	1,50571964375104e-05	4,82225588371727	0,6123	3499,1283	5595,715	0,0283386742259492	BOVINEHD0600013103	rs135337162	6	47877017	541299	NA	NA
K	34,9001	7,92625	4,40310361141776	1,50571964375104e-05	4,82225588371727	0,6123	3499,1283	5595,715	0,0283386742259492	BOVINEHD0600013104	rs133226530	6	47877574	541299	NA	NA
K	34,9001	7,92625	4,40310361141776	1,50571964375104e-05	4,82225588371727	0,6123	3499,1283	5595,715	0,0283386742259492	BOVINEHD0600013105	rs134702380	6	47878515	541299	NA	NA
K	34,9001	7,92625	4,40310361141776	1,50571964375104e-05	4,82225588371727	0,6123	3499,1283	5595,715	0,0283386742259492	BOVINEHD0600013106	rs137675735	6	47879180	541299	NA	NA
K	34,9001	7,92625	4,40310361141776	1,50571964375104e-05	4,82225588371727	0,6123	3499,1283	5595,715	0,0283386742259492	BOVINEHD0600013107	rs133195861	6	47879820	541299	NA	NA
K	34,9001	7,92625	4,40310361141776	1,50571964375104e-05	4,82225588371727	0,6123	3499,1283	5595,715	0,0283386742259492	BOVINEHD0600013108	rs137277371	6	47880382	541299	NA	NA
K	34,9001	7,92625	4,40310361141776	1,50571964375104e-05	4,82225588371727	0,6123	3499,1283	5595,715	0,0283386742259492	BOVINEHD0600013109	rs136223480	6	47881473	541299	NA	NA
K	34,9001	7,92625	4,40310361141776	1,50571964375104e-05	4,82225588371727	0,6123	3499,1283	5595,715	0,0283386742259492	BOVINEHD0600013110	rs134084972	6	47882167	541299	NA	NA
K	34,9001	7,92625	4,40310361141776	1,50571964375104e-05	4,82225588371727	0,6123	3499,1283	5595,715	0,0283386742259492	BOVINEHD0600013111	rs135348023	6	47884637	541299	NA	NA
K	34,9001	7,92625	4,40310361141776	1,50571964375104e-05	4,82225588371727	0,6123	3499,1283	5595,715	0,0283386742259492	BOVINEHD0600013113	rs134029947	6	47888273	541299	NA	NA
K	34,9001	7,92625	4,40310361141776	1,50571964375104e-05	4,82225588371727	0,6123	3499,1283	5595,715	0,0283386742259492	BOVINEHD0600013114	rs135229330	6	47888738	541299	NA	NA
K	34,9001	7,92625	4,40310361141776	1,50571964375104e-05	4,82225588371727	0,6123	3499,1283	5595,715	0,0283386742259492	BOVINEHD0600013115	rs136709130	6	47889234	541299	NA	NA
K	34,9001	7,92625	4,40310361141776	1,50571964375104e-05	4,82225588371727	0,6123	3499,1283	5595,715	0,0283386742259492	BOVINEHD0600013118	rs132766334	6	47891898	541299	NA	NA
K	34,9001	7,92625	4,40310361141776	1,50571964375104e-05	4,82225588371727	0,6123	3499,1283	5595,715	0,0283386742259492	BOVINEHD0600013121	rs132718072	6	47898740	541299	NA	NA
K	33,3843	7,88659	4,2330462214975	3,10351815748628e-05	4,50814570938185	0,6092	3501,066	5635,3205	0,0490181275137088	BOVINEHD0600013122	rs41652062	6	47899275	541299	NA	NA
K	34,9001	7,92625	4,40310361141776	1,50571964375104e-05	4,82225588371727	0,6123	3499,1283	5595,715	0,0283386742259492	BOVINEHD0600013124	rs136863997	6	47902698	541299	NA	NA
K	34,9001	7,92625	4,40310361141776	1,50571964375104e-05	4,82225588371727	0,6123	3499,1283	5595,715	0,0283386742259492	BOVINEHD0600013125	rs134811970	6	47903922	541299	NA	NA
K	34,9001	7,92625	4,40310361141776	1,50571964375104e-05	4,82225588371727	0,6123	3499,1283	5595,715	0,0283386742259492	BOVINEHD0600013126	rs137525945	6	47904874	541299	NA	NA
K	33,3843	7,88659	4,2330462214975	3,10351815748628e-05	4,50814570938185	0,6092	3501,066	5635,3205	0,0490181275137088	BOVINEHD0600013127	rs133377535	6	47906286	541299	NA	NA
K	34,9001	7,92625	4,40310361141776	1,50571964375104e-05	4,82225588371727	0,6123	3499,1283	5595,715	0,0283386742259492	BOVINEHD0600013128	rs135304654	6	47910461	541299	NA	NA
K	34,9001	7,92625	4,40310361141776	1,50571964375104e-05	4,82225588371727	0,6123	3499,1283	5595,715	0,0283386742259492	BOVINEHD0600013129	rs136532740	6	47911936	541299	NA	NA
K	34,9001	7,92625	4,40310361141776	1,50571964375104e-05	4,82225588371727	0,6123	3499,1283	5595,715	0,0283386742259492	BOVINEHD0600013130	rs133914311	6	47912801	541299	NA	NA
K	34,9001	7,92625	4,40310361141776	1,50571964375104e-05	4,82225588371727	0,6123	3499,1283	5595,715	0,0283386742259492	BOVINEHD0600013132	rs136073062	6	47914100	541299	NA	NA
K	34,9001	7,92625	4,40310361141776	1,50571964375104e-05	4,82225588371727	0,6123	3499,1283	5595,715	0,0283386742259492	ARS-BFGL-NGS-31387	rs110130087	6	47916741	541299	NA	NA
K	34,9001	7,92625	4,40310361141776	1,50571964375104e-05	4,82225588371727	0,6123	3499,1283	5595,715	0,0283386742259492	BOVINEHD0600013135	rs132677234	6	47930711	541299	NA	NA
K	34,9001	7,92625	4,40310361141776	1,50571964375104e-05	4,82225588371727	0,6123	3499,1283	5595,715	0,0283386742259492	BOVINEHD0600013136	rs133707559	6	47931949	541299	NA	NA
K	35,3873	7,91511	4,47085384789346	1,12171646020487e-05	4,95011690718888	0,6108	3416,3086	5651,539	0,0248982825263698	BOVINEHD0600013137	rs135205237	6	47932477	541299	NA	NA
K	60,8263	12,0104	5,06446912675681	7,32382054320222e-07	6,13526230583018	0,875	3985,1158	5005,7065	0,00630183852853809	BOVINEHD0600013157	rs43466933	6	48013704	NA	NA	NA
K	41,8064	10,184	4,10510604870385	5,26834882547643e-05	4,27832547745282	0,8022	3827,0613	5382,2884	0,0660189462032817	BOVINEHD0600013188	rs110385162	6	48114497	NA	NA	NA
K	49,6768	10,9703	4,52829913493706	8,71494410563035e-06	5,05973539394632	0,8418	4029,7009	5106,8526	0,020615885483426	BOVINEHD0600013228	rs133268964	6	48215722	NA	NA	NA
K	49,6768	10,9703	4,52829913493706	8,71494410563035e-06	5,05973539394632	0,8418	4029,7009	5106,8526	0,020615885483426	ARS-BFGL-NGS-101567	rs43468149	6	48216479	NA	NA	NA
K	49,6768	10,9703	4,52829913493706	8,71494410563035e-06	5,05973539394632	0,8418	4029,7009	5106,8526	0,020615885483426	BOVINEHD0600013229	rs43468169	6	48218635	NA	NA	NA
K	45,3186	10,7492	4,21599746957913	3,33274963072551e-05	4,47719731102549	0,8339	4077,6134	5141,8197	0,0509153624449085	BOVINEHD0600013231	rs133489658	6	48228598	NA	NA	NA
K	49,6768	10,9703	4,52829913493706	8,71494410563035e-06	5,05973539394632	0,8418	4029,7009	5106,8526	0,020615885483426	BOVINEHD0600013234	rs43087820	6	48231812	NA	NA	NA
K	37,737	9,26284	4,07402049479425	5,97950219268766e-05	4,22333497052127	0,7373	3767,685	5440,7418	0,070597675137136	BOVINEHD0600013236	rs136125216	6	48236878	NA	NA	NA
K	48,4936	11,2947	4,29348278396062	2,40628252554852e-05	4,61865338278035	0,8544	4136,0776	5073,7666	0,040564422771482	BOVINEHD0600013511	rs136367188	6	49192221	NA	NA	NA
K	48,4936	11,2947	4,29348278396062	2,40628252554852e-05	4,61865338278035	0,8544	4136,0776	5073,7666	0,040564422771482	BOVINEHD0600013513	rs110566283	6	49198680	NA	NA	NA
K	52,8711	11,7024	4,51797067268253	9,12126234559157e-06	5,03994505292306	0,8639	4206,2082	4959,8133	0,020615885483426	BOVINEHD0600013612	rs43467254	6	49504301	NA	NA	NA
K	52,8711	11,7024	4,51797067268253	9,12126234559157e-06	5,03994505292306	0,8639	4206,2082	4959,8133	0,020615885483426	BOVINEHD0600013619	rs43467306	6	49514718	NA	NA	NA
K	52,8711	11,7024	4,51797067268253	9,12126234559157e-06	5,03994505292306	0,8639	4206,2082	4959,8133	0,020615885483426	BOVINEHD0600013625	rs137536464	6	49543913	NA	NA	NA
K	52,8711	11,7024	4,51797067268253	9,12126234559157e-06	5,03994505292306	0,8639	4206,2082	4959,8133	0,020615885483426	BOVINEHD0600013626	rs133317032	6	49550901	NA	NA	NA
K	52,8711	11,7024	4,51797067268253	9,12126234559157e-06	5,03994505292306	0,8639	4206,2082	4959,8133	0,020615885483426	BTA-76196-NO-RS	rs41652103	6	49553975	NA	NA	NA
K	46,503	10,9849	4,233356698741	3,09948661576703e-05	4,50871023468298	0,8544	4077,3517	5137,9392	0,0490181275137088	BTB-02022847	rs43131320	6	49602059	NA	NA	NA
K	52,1093	11,7706	4,42707253665913	1,3573296002561e-05	4,86731467983379	0,8671	4187,8023	4997,7172	0,0283386742259492	BOVINEHD0600013640	rs135570578	6	49611637	NA	NA	NA
K	40,3921	9,53817	4,23478507931815	3,08100347735496e-05	4,51130781151908	0,7547	3652,9519	5502,4099	0,0490181275137088	BOVINEHD0600013744	rs134106481	6	49921853	NA	NA	NA
K	40,332	9,41001	4,28607408493721	2,48290542634056e-05	4,60503982237079	0,75	3552,9447	5577,2115	0,041660964730568	BOVINEHD0600013830	rs42910659	6	50297945	NA	NA	NA
K	34,4395	8,43276	4,08401282616842	5,74149320723031e-05	4,24097514465332	0,568	3622,523	5564,3811	0,0685144854144476	BOVINEHD0600013831	rs42910655	6	50300333	NA	NA	NA
K	32,6313	8,21868	3,97038210515557	9,06964577718147e-05	4,0424096743533	0,5491	3390,7996	5793,6429	0,092183358221199	BOVINEHD0600013834	rs137725796	6	50315317	NA	NA	NA
K	41,4888	9,51234	4,36157664675569	1,80032811914783e-05	4,74464833525847	0,7516	3609,2141	5509,8329	0,0327622652105981	BOVINEHD0600013836	rs109245361	6	50317361	NA	NA	NA
K	41,4888	9,51234	4,36157664675569	1,80032811914783e-05	4,74464833525847	0,7516	3609,2141	5509,8329	0,0327622652105981	BOVINEHD0600013837	rs109771814	6	50318524	NA	NA	NA
K	32,2662	8,17517	3,94685370457128	9,95740468861827e-05	4,00185384192644	0,5443	3395,8238	5794,5661	0,0989710040640768	BOVINEHD0600013838	rs132872243	6	50319129	NA	NA	NA
K	41,4888	9,51234	4,36157664675569	1,80032811914783e-05	4,74464833525847	0,7516	3609,2141	5509,8329	0,0327622652105981	BOVINEHD0600013840	rs43463683	6	50320938	NA	NA	NA
K	36,0465	8,96458	4,02099150211164	7,40805244790964e-05	4,13029595157489	0,7358	3396,3356	5777,1566	0,0814463243321381	BOVINEHD0600013841	rs43463665	6	50321921	NA	NA	NA
K	33,962	8,45055	4,01891001177438	7,47026797771053e-05	4,12666381864598	0,5554	3539,6792	5651,7335	0,0814463243321381	BOVINEHD0600013843	rs134291286	6	50332977	NA	NA	NA
K	33,962	8,45055	4,01891001177438	7,47026797771053e-05	4,12666381864598	0,5554	3539,6792	5651,7335	0,0814463243321381	BOVINEHD0600013844	rs135713778	6	50335082	NA	NA	NA
K	55,7095	11,5198	4,83597805517457	2,16038941950199e-06	5,66546795834102	0,8671	3971,6973	5077,7442	0,00869619808672571	BOVINEHD0600013985	rs42360115	6	50755319	NA	NA	NA
K	55,7095	11,5198	4,83597805517457	2,16038941950199e-06	5,66546795834102	0,8671	3971,6973	5077,7442	0,00869619808672571	BOVINEHD0600013986	rs109984306	6	50757071	NA	NA	NA
K	55,7095	11,5198	4,83597805517457	2,16038941950199e-06	5,66546795834102	0,8671	3971,6973	5077,7442	0,00869619808672571	BOVINEHD0600013990	rs42360128	6	50772495	NA	NA	NA
K	55,7095	11,5198	4,83597805517457	2,16038941950199e-06	5,66546795834102	0,8671	3971,6973	5077,7442	0,00869619808672571	BOVINEHD0600013991	rs42360546	6	50774737	NA	NA	NA
K	55,7095	11,5198	4,83597805517457	2,16038941950199e-06	5,66546795834102	0,8671	3971,6973	5077,7442	0,00869619808672571	BOVINEHD0600013993	rs136676250	6	50788957	NA	NA	NA
K	55,7095	11,5198	4,83597805517457	2,16038941950199e-06	5,66546795834102	0,8671	3971,6973	5077,7442	0,00869619808672571	BOVINEHD0600013994	rs133998316	6	50792975	NA	NA	NA
K	52,0908	11,4952	4,53152620224094	8,59159768298651e-06	5,06592606778858	0,8655	3871,9138	5240,8754	0,020615885483426	BTB-01201475	rs42360562	6	50826657	NA	NA	NA
K	55,7095	11,5198	4,83597805517457	2,16038941950199e-06	5,66546795834102	0,8671	3971,6973	5077,7442	0,00869619808672571	BOVINEHD0600014002	rs42360586	6	50839788	NA	NA	NA
K	49,11	10,2379	4,79688217310191	2,58955304267174e-06	5,58677518875742	0,8212	3691,8129	5328,1513	0,00869619808672571	BOVINEHD0600014011	rs43466365	6	50866841	NA	NA	NA
K	48,1491	10,1882	4,72596729549871	3,58665466731635e-06	5,44531043634292	0,8133	3720,4997	5321,7815	0,0104189307851203	BOVINEHD0600014034	rs109004896	6	50930717	NA	NA	NA
K	48,1491	10,1882	4,72596729549871	3,58665466731635e-06	5,44531043634292	0,8133	3720,4997	5321,7815	0,0104189307851203	BOVINEHD0600014066	rs110342679	6	50985547	NA	NA	NA
K	55,7095	11,5198	4,83597805517457	2,16038941950199e-06	5,66546795834102	0,8671	3971,6973	5077,7442	0,00869619808672571	BOVINEHD0600014080	rs42478001	6	51027368	NA	NA	NA
K	56,757	11,5871	4,89829206617704	1,61465170702922e-06	5,79192114393863	0,8734	3926,3637	5100,0597	0,00869619808672571	BOVINEHD0600014084	rs43047192	6	51040969	NA	NA	NA
K	-42,4595	8,81952	-4,8142642683502	2,38945766656516e-06	5,62170065936374	0,731	3581,9231	5418,8536	0,00869619808672571	BOVINEHD0600014244	rs42577873	6	51682784	514537	PCDH7	protocadherin 7
K	-40,0609	9,77044	-4,10021452462734	5,37464421454135e-05	4,26965027946362	0,7722	4445,7027	4858,2405	0,0664457714429012	BOVINEHD0600014251	rs110623972	6	51710751	514537	PCDH7	protocadherin 7
K	-40,0609	9,77044	-4,10021452462734	5,37464421454135e-05	4,26965027946362	0,7722	4445,7027	4858,2405	0,0664457714429012	BOVINEHD0600014252	rs110150243	6	51711970	514537	PCDH7	protocadherin 7
K	-41,8329	8,82153	-4,74213656814634	3,33103473086245e-06	5,47742083913612	0,7326	3555,8072	5460,4036	0,0099927811831589	BOVINEHD0600014253	rs110820675	6	51714690	514537	PCDH7	protocadherin 7
K	-39,7121	9,971	-3,98276000401163	8,63331131399587e-05	4,06382259830895	0,7801	4318,955	4991,2852	0,0907004957288116	BOVINEHD0600014254	rs42577100	6	51715734	514537	PCDH7	protocadherin 7
K	-42,9244	8,85171	-4,84927771018255	2,03071477363087e-06	5,69235107164054	0,7342	3432,702	5539,8561	0,00869619808672571	BOVINEHD0600014256	rs109671470	6	51718403	514537	PCDH7	protocadherin 7
K	-42,9244	8,85171	-4,84927771018255	2,03071477363087e-06	5,69235107164054	0,7342	3432,702	5539,8561	0,00869619808672571	BOVINEHD0600014257	rs109076217	6	51722942	514537	PCDH7	protocadherin 7
K	-39,7121	9,971	-3,98276000401163	8,63331131399587e-05	4,06382259830895	0,7801	4318,955	4991,2852	0,0907004957288116	BOVINEHD0600014258	rs42905983	6	51724611	514537	PCDH7	protocadherin 7
K	-39,7121	9,971	-3,98276000401163	8,63331131399587e-05	4,06382259830895	0,7801	4318,955	4991,2852	0,0907004957288116	BOVINEHD0600014259	rs110479851	6	51725388	514537	PCDH7	protocadherin 7
K	-39,7121	9,971	-3,98276000401163	8,63331131399587e-05	4,06382259830895	0,7801	4318,955	4991,2852	0,0907004957288116	BOVINEHD0600014260	rs134585822	6	51726154	514537	PCDH7	protocadherin 7
K	-39,7121	9,971	-3,98276000401163	8,63331131399587e-05	4,06382259830895	0,7801	4318,955	4991,2852	0,0907004957288116	BOVINEHD0600014261	rs109959363	6	51726846	514537	PCDH7	protocadherin 7
K	-39,7121	9,971	-3,98276000401163	8,63331131399587e-05	4,06382259830895	0,7801	4318,955	4991,2852	0,0907004957288116	BOVINEHD0600014263	rs110609225	6	51728397	514537	PCDH7	protocadherin 7
K	-41,5208	9,049	-4,58844071168085	6,67300531101444e-06	5,1756785294961	0,7421	3392,2376	5643,0607	0,0169386197993188	BOVINEHD0600014271	rs111028919	6	51760036	514537	PCDH7	protocadherin 7
K	-41,5208	9,049	-4,58844071168085	6,67300531101444e-06	5,1756785294961	0,7421	3392,2376	5643,0607	0,0169386197993188	BOVINEHD0600014273	rs110658710	6	51767013	514537	PCDH7	protocadherin 7
K	-41,0156	9,75239	-4,20569727010507	3,47898392853786e-05	4,45854757750807	0,7722	4383,3036	4886,0703	0,0518687162916682	BOVINEHD0600014311	rs135016819	6	51910187	514537	PCDH7	protocadherin 7
K	-40,4833	9,8245	-4,12064736118886	4,94375703300875e-05	4,30594288132872	0,7737	4384,3462	4904,9462	0,0621086454626092	BOVINEHD0600014313	rs109458573	6	51914796	514537	PCDH7	protocadherin 7
K	-40,4833	9,8245	-4,12064736118886	4,94375703300875e-05	4,30594288132872	0,7737	4384,3462	4904,9462	0,0621086454626092	BOVINEHD0600014326	rs42474481	6	51933161	514537	PCDH7	protocadherin 7
K	-40,4833	9,8245	-4,12064736118886	4,94375703300875e-05	4,30594288132872	0,7737	4384,3462	4904,9462	0,0621086454626092	BOVINEHD0600014329	rs42474492	6	51937943	514537	PCDH7	protocadherin 7
K	-41,0314	10,312	-3,97899534522886	8,76386406128554e-05	4,05730436752067	0,7911	4230,9015	5066,4274	0,0907525625211582	BOVINEHD0600014337	rs42473394	6	51979154	514537	PCDH7	protocadherin 7
K	-39,8925	9,01129	-4,42694664137987	1,35807105687311e-05	4,86707750634376	0,7421	3409,4209	5668,5161	0,0283386742259492	BOVINEHD0600014443	rs136830279	6	52366745	NA	NA	NA
K	-32,5733	8,22088	-3,96226438045562	9,36708704160524e-05	4,02839544416481	0,5522	3469,2681	5726,4148	0,0940478339189032	BOVINEHD0600014451	rs137398826	6	52390023	NA	NA	NA
K	49,6922	9,81523	5,06276470342519	7,38421109884783e-07	6,13169589625161	0,7785	3650,8283	5292,8167	0,00630183852853809	BOVINEHD0600014524	rs43460652	6	52879809	NA	NA	NA
K	57,6174	12,1554	4,74006614344242	3,36275776310801e-06	5,47330441604384	0,8687	3627,57	5398,5645	0,0100271764374353	BOVINEHD0600014540	rs109279240	6	52923088	NA	NA	NA
K	51,8555	10,0297	5,17019452226886	4,38238427064196e-07	6,35828954386742	0,7801	3706,0394	5215,8432	0,00409284923739517	BOVINEHD0600014628	rs109520314	6	53358914	NA	NA	NA
K	51,8555	10,0297	5,17019452226886	4,38238427064196e-07	6,35828954386742	0,7801	3706,0394	5215,8432	0,00409284923739517	HAPMAP27834-BTC-051463	rs110281477	6	53368182	NA	NA	NA
K	51,8555	10,0297	5,17019452226886	4,38238427064196e-07	6,35828954386742	0,7801	3706,0394	5215,8432	0,00409284923739517	BOVINEHD4100004983	rs109304678	6	53376912	NA	NA	NA
K	51,8759	9,96289	5,20691285359971	3,6595433532945e-07	6,43657310354472	0,7785	3715,8388	5197,2965	0,00362283081437425	BOVINEHD4100004985	rs110336057	6	53391043	NA	NA	NA
K	45,1807	10,5953	4,26422092814739	2,72274449276306e-05	4,56499311172266	0,818	3617,3732	5526,3074	0,0449238320001943	BOVINEHD0600014696	rs109243580	6	53648727	NA	NA	NA
K	58,5651	12,306	4,75906874695271	3,08220736079501e-06	5,51113814672738	0,8718	3811,0263	5235,2336	0,00935977502009667	BOVINEHD0600014858	rs132632792	6	54147287	NA	NA	NA
K	58,5651	12,306	4,75906874695271	3,08220736079501e-06	5,51113814672738	0,8718	3811,0263	5235,2336	0,00935977502009667	BOVINEHD0600014859	rs134143281	6	54151950	NA	NA	NA
K	58,2075	12,2367	4,75679717570914	3,11451711047071e-06	5,5066092788651	0,8703	3910,1576	5150,8504	0,0094002203500563	BOVINEHD0600014863	rs134076100	6	54167310	NA	NA	NA
K	52,6511	11,878	4,43265701296515	1,32482767669582e-05	4,87784060770992	0,8623	3790,762	5335,1814	0,0283386742259492	BOVINEHD0600014901	rs137455883	6	54269764	NA	NA	NA
K	49,0845	11,8052	4,15787110764748	4,2420118647586e-05	4,37242812111131	0,8608	3682,0439	5495,3745	0,0581350521891595	BOVINEHD0600014908	rs110746833	6	54300342	NA	NA	NA
K	37,5848	8,65615	4,3419765138081	1,95784808892648e-05	4,70822100849836	0,6424	3929,6186	5238,0313	0,0348598373542872	BOVINEHD0600015161	rs135209793	6	55231854	NA	NA	NA
K	37,7807	8,61511	4,38539960604101	1,62517952436049e-05	4,78909865798805	0,6408	3899,0334	5253,6918	0,0300163381226139	BOVINEHD0600015162	rs136128408	6	55232964	NA	NA	NA
K	37,5848	8,65615	4,3419765138081	1,95784808892648e-05	4,70822100849836	0,6424	3929,6186	5238,0313	0,0348598373542872	BOVINEHD0600015163	rs133601617	6	55235392	NA	NA	NA
K	37,5848	8,65615	4,3419765138081	1,95784808892648e-05	4,70822100849836	0,6424	3929,6186	5238,0313	0,0348598373542872	BOVINEHD0600015164	rs135147938	6	55236316	NA	NA	NA
K	37,5848	8,65615	4,3419765138081	1,95784808892648e-05	4,70822100849836	0,6424	3929,6186	5238,0313	0,0348598373542872	BOVINEHD0600015166	rs134233678	6	55240971	NA	NA	NA
K	37,7807	8,61511	4,38539960604101	1,62517952436049e-05	4,78909865798805	0,6408	3899,0334	5253,6918	0,0300163381226139	BOVINEHD0600015168	rs137494062	6	55242759	NA	NA	NA
K	34,8443	8,7995	3,95980453434854	9,45903106289487e-05	4,02415334833287	0,6677	3587,6217	5623,3232	0,0943965530571765	BOVINEHD0600015182	rs136043631	6	55299562	NA	NA	NA
K	34,8443	8,7995	3,95980453434854	9,45903106289487e-05	4,02415334833287	0,6677	3587,6217	5623,3232	0,0943965530571765	BOVINEHD0600015184	rs110781763	6	55302258	NA	NA	NA
K	34,8443	8,7995	3,95980453434854	9,45903106289487e-05	4,02415334833287	0,6677	3587,6217	5623,3232	0,0943965530571765	BOVINEHD0600015186	rs108960217	6	55306572	NA	NA	NA
K	42,6164	8,92399	4,77548719799103	2,85810332848498e-06	5,54392207429254	0,644	2803,8102	6120,436	0,00878705228538391	BOVINEHD0600015274	rs133998178	6	55695709	NA	NA	NA
K	42,6164	8,92399	4,77548719799103	2,85810332848498e-06	5,54392207429254	0,644	2803,8102	6120,436	0,00878705228538391	BOVINEHD0600015275	rs42541437	6	55701793	NA	NA	NA
K	42,6164	8,92399	4,77548719799103	2,85810332848498e-06	5,54392207429254	0,644	2803,8102	6120,436	0,00878705228538391	BOVINEHD0600015282	rs42541099	6	55767195	NA	NA	NA
K	42,7081	8,89331	4,80227271960609	2,52583071168258e-06	5,59759576044967	0,6424	2709,388	6199,4144	0,00869619808672571	BOVINEHD0600015286	rs109251864	6	55784633	NA	NA	NA
K	-39,6708	8,00639	-4,95489227979152	1,2363238866645e-06	5,90786773979371	0,5111	2590,2374	6267,6229	0,00869619808672571	BOVINEHD0600015294	rs136896285	6	55823067	NA	NA	NA
K	-39,6708	8,00639	-4,95489227979152	1,2363238866645e-06	5,90786773979371	0,5111	2590,2374	6267,6229	0,00869619808672571	BOVINEHD0600015297	rs110605322	6	55830448	NA	NA	NA
K	-39,6708	8,00639	-4,95489227979152	1,2363238866645e-06	5,90786773979371	0,5111	2590,2374	6267,6229	0,00869619808672571	BOVINEHD0600015298	rs42288680	6	55832026	NA	NA	NA
K	-39,6708	8,00639	-4,95489227979152	1,2363238866645e-06	5,90786773979371	0,5111	2590,2374	6267,6229	0,00869619808672571	BOVINEHD0600015300	rs132659882	6	55834048	NA	NA	NA
K	-39,6708	8,00639	-4,95489227979152	1,2363238866645e-06	5,90786773979371	0,5111	2590,2374	6267,6229	0,00869619808672571	BOVINEHD0600015301	rs133986876	6	55840650	NA	NA	NA
K	-39,6708	8,00639	-4,95489227979152	1,2363238866645e-06	5,90786773979371	0,5111	2590,2374	6267,6229	0,00869619808672571	BOVINEHD0600015302	rs135865822	6	55842594	NA	NA	NA
K	-39,6708	8,00639	-4,95489227979152	1,2363238866645e-06	5,90786773979371	0,5111	2590,2374	6267,6229	0,00869619808672571	BOVINEHD0600015304	rs42297620	6	55852936	NA	NA	NA
K	37,9076	8,18769	4,62982843756908	5,54414780540197e-06	5,25616520007468	0,5934	3316,5369	5699,1812	0,0146752110016529	BOVINEHD0600015308	rs135633272	6	55876754	NA	NA	NA
K	38,4355	8,16617	4,70667399772476	3,91644146333945e-06	5,40710836020746	0,5902	3264,7716	5725,1012	0,0110708688823057	BOVINEHD0600015311	rs135563121	6	55897472	NA	NA	NA
K	-34,5443	8,23425	-4,1951968910344	3,63435444243794e-05	4,43957272015167	0,6013	2895,3903	6183,9486	0,0524474431293207	BOVINEHD0600015330	rs42297595	6	55984257	NA	NA	NA
K	-34,5443	8,23425	-4,1951968910344	3,63435444243794e-05	4,43957272015167	0,6013	2895,3903	6183,9486	0,0524474431293207	BOVINEHD0600015331	rs136759232	6	55988058	NA	NA	NA
K	-34,5443	8,23425	-4,1951968910344	3,63435444243794e-05	4,43957272015167	0,6013	2895,3903	6183,9486	0,0524474431293207	BOVINEHD0600015332	rs110278261	6	55989320	NA	NA	NA
K	-34,5443	8,23425	-4,1951968910344	3,63435444243794e-05	4,43957272015167	0,6013	2895,3903	6183,9486	0,0524474431293207	BOVINEHD0600015334	rs42297575	6	55991875	NA	NA	NA
K	-34,5443	8,23425	-4,1951968910344	3,63435444243794e-05	4,43957272015167	0,6013	2895,3903	6183,9486	0,0524474431293207	BOVINEHD0600015336	rs135149763	6	55994566	NA	NA	NA
K	-34,141	8,33549	-4,09585999143422	5,47098628184942e-05	4,26193437418699	0,6123	3009,4637	6104,4803	0,0667007555107131	BOVINEHD0600015337	rs136502203	6	55996917	NA	NA	NA
K	-34,1161	8,25689	-4,13183414094169	4,72200512107227e-05	4,32587354625936	0,5997	2954,2029	6145,8424	0,0608676297616884	BOVINEHD0600015338	rs110020492	6	55997837	NA	NA	NA
K	-34,5443	8,23425	-4,1951968910344	3,63435444243794e-05	4,43957272015167	0,6013	2895,3903	6183,9486	0,0524474431293207	BOVINEHD0600015339	rs42079869	6	56000124	NA	NA	NA
K	-34,5443	8,23425	-4,1951968910344	3,63435444243794e-05	4,43957272015167	0,6013	2895,3903	6183,9486	0,0524474431293207	BOVINEHD0600015340	rs42079862	6	56001167	NA	NA	NA
K	-35,2269	8,32847	-4,22969645084872	3,14733462993862e-05	4,50205707970839	0,606	2960,8253	6116,4323	0,0490181275137088	BOVINEHD0600015341	rs42079848	6	56003271	NA	NA	NA
K	-34,5443	8,23425	-4,1951968910344	3,63435444243794e-05	4,43957272015167	0,6013	2895,3903	6183,9486	0,0524474431293207	BOVINEHD0600015342	rs43770914	6	56009594	NA	NA	NA
K	-34,5443	8,23425	-4,1951968910344	3,63435444243794e-05	4,43957272015167	0,6013	2895,3903	6183,9486	0,0524474431293207	BOVINEHD0600015344	rs133600270	6	56013095	NA	NA	NA
K	-34,5443	8,23425	-4,1951968910344	3,63435444243794e-05	4,43957272015167	0,6013	2895,3903	6183,9486	0,0524474431293207	BOVINEHD0600015352	rs133749583	6	56045496	NA	NA	NA
K	-34,5443	8,23425	-4,1951968910344	3,63435444243794e-05	4,43957272015167	0,6013	2895,3903	6183,9486	0,0524474431293207	BOVINEHD0600015357	rs42080934	6	56079069	NA	NA	NA
K	-33,864	8,25903	-4,10023937435752	5,37409909080684e-05	4,26969433005137	0,6028	2925,7381	6179,064	0,0664457714429012	BOVINEHD0600015376	rs42294007	6	56169735	NA	NA	NA
K	54,1269	12,0565	4,48943723302783	1,0340525191972e-05	4,98545740300387	0,8671	3465,4257	5603,7951	0,023170392706889	BOVINEHD0600015558	rs136872994	6	56871108	NA	NA	NA
K	54,5405	12,1489	4,48933648313839	1,03450955752559e-05	4,98526549266238	0,8687	3552,5559	5527,639	0,023170392706889	BOVINEHD0600015560	rs137535220	6	56879469	NA	NA	NA
K	38,2257	9,45235	4,04404195782001	6,75120901449416e-05	4,17061844623481	0,7627	3254,4159	5897,4429	0,0769986277149857	BOVINEHD0600015567	rs41701854	6	56899944	NA	NA	NA
K	37,3308	8,91503	4,18740037891067	3,75397764570788e-05	4,42550831785602	0,6582	2972,5268	6116,0443	0,0535492470023939	BOVINEHD0600015660	rs110788941	6	57261678	100299043	NA	NA
K	37,3308	8,91503	4,18740037891067	3,75397764570788e-05	4,42550831785602	0,6582	2972,5268	6116,0443	0,0535492470023939	BOVINEHD0600015662	rs133817303	6	57265856	100299043	NA	NA
K	37,3308	8,91503	4,18740037891067	3,75397764570788e-05	4,42550831785602	0,6582	2972,5268	6116,0443	0,0535492470023939	BOVINEHD0600015663	rs137498929	6	57266485	100299043	NA	NA
K	37,3308	8,91503	4,18740037891067	3,75397764570788e-05	4,42550831785602	0,6582	2972,5268	6116,0443	0,0535492470023939	BOVINEHD0600015664	rs136003693	6	57268211	100299043	NA	NA
K	33,9771	8,4275	4,03169385938891	7,09586120508799e-05	4,14899488788517	0,5633	2765,6403	6340,8426	0,0792435802174103	BOVINEHD0600015688	rs132710275	6	57320072	100140203	DTHD1	death domain containing 1
K	33,9771	8,4275	4,03169385938891	7,09586120508799e-05	4,14899488788517	0,5633	2765,6403	6340,8426	0,0792435802174103	BOVINEHD0600015689	rs137104673	6	57320859	100140203	DTHD1	death domain containing 1
K	33,9771	8,4275	4,03169385938891	7,09586120508799e-05	4,14899488788517	0,5633	2765,6403	6340,8426	0,0792435802174103	BOVINEHD0600015690	rs135252054	6	57323985	100140203	DTHD1	death domain containing 1
K	35,6314	8,26536	4,31093140528664	2,23465745309707e-05	4,65078903970485	0,5585	2679,6597	6352,6407	0,0388112170092561	BOVINEHD0600015691	rs136705367	6	57324497	100140203	DTHD1	death domain containing 1
K	33,9771	8,4275	4,03169385938891	7,09586120508799e-05	4,14899488788517	0,5633	2765,6403	6340,8426	0,0792435802174103	BOVINEHD0600015692	rs110430749	6	57328420	100140203	DTHD1	death domain containing 1
K	34,2077	8,41565	4,06477218040199	6,20813358276475e-05	4,20703894677025	0,5617	2684,6845	6407,3156	0,0723041598430877	BOVINEHD0600015693	rs109172179	6	57331206	100140203	DTHD1	death domain containing 1
K	33,9771	8,4275	4,03169385938891	7,09586120508799e-05	4,14899488788517	0,5633	2765,6403	6340,8426	0,0792435802174103	BOVINEHD0600015694	rs110694767	6	57333547	100140203	DTHD1	death domain containing 1
K	33,9771	8,4275	4,03169385938891	7,09586120508799e-05	4,14899488788517	0,5633	2765,6403	6340,8426	0,0792435802174103	BOVINEHD0600015695	rs110487042	6	57334000	100140203	DTHD1	death domain containing 1
K	33,9708	8,50388	3,99474122400598	8,2300045789849e-05	4,08459992315622	0,5696	2917,5018	6211,1717	0,08855914318531	BOVINEHD0600015705	rs137844183	6	57368540	100140203	DTHD1	death domain containing 1
K	-35,3029	8,03209	-4,39523212513804	1,55775587673145e-05	4,80750060166702	0,5253	2670,0613	6340,5437	0,0292069785942439	BOVINEHD0600015741	rs133293321	6	57552892	NA	NA	NA
K	-34,0755	8,04374	-4,23627566281357	3,06182772100973e-05	4,5140192492745	0,5206	2707,3785	6345,461	0,0490181275137088	BOVINEHD0600015742	rs137305257	6	57555216	NA	NA	NA
K	-34,4051	8,05665	-4,27039774596141	2,65279756689055e-05	4,57629588945856	0,5222	2677,2421	6364,8081	0,0439161321354432	BOVINEHD0600015743	rs110375770	6	57556082	NA	NA	NA
K	-34,4051	8,05665	-4,27039774596141	2,65279756689055e-05	4,57629588945856	0,5222	2677,2421	6364,8081	0,0439161321354432	BOVINEHD0600015744	rs109588293	6	57557043	NA	NA	NA
K	-34,4051	8,05665	-4,27039774596141	2,65279756689055e-05	4,57629588945856	0,5222	2677,2421	6364,8081	0,0439161321354432	BOVINEHD0600015745	rs110553217	6	57558026	NA	NA	NA
K	-34,0755	8,04374	-4,23627566281357	3,06182772100973e-05	4,5140192492745	0,5206	2707,3785	6345,461	0,0490181275137088	BOVINEHD0600015749	rs110558189	6	57569091	NA	NA	NA
K	-35,1511	8,04197	-4,37095637014314	1,72931169703843e-05	4,76212672095195	0,5206	2644,8192	6369,8066	0,0318208781058316	BOVINEHD0600015752	rs133174099	6	57580191	NA	NA	NA
K	-35,11	8,83493	-3,97399866212862	8,94003927843521e-05	4,04866057310898	0,6867	2643,7037	6466,2264	0,0912822570628745	BOVINEHD0600015756	rs132780670	6	57589933	NA	NA	NA
K	-34,695	8,78912	-3,94749417461589	9,932183375504e-05	4,00295527076927	0,6851	2588,3149	6523,5084	0,098918950823752	BOVINEHD0600015757	rs137134331	6	57590971	NA	NA	NA
K	34,5651	8,11319	4,26035874914799	2,76737222933994e-05	4,55793242153274	0,4937	2904,9646	6159,5254	0,0455084709490897	BOVINEHD0600015758	rs135916933	6	57594972	NA	NA	NA
K	-34,0243	8,07967	-4,21110020582524	3,4015298481291e-05	4,46832571379032	0,5032	2868,7998	6204,2491	0,0513324039739736	BOVINEHD0600015759	rs136739941	6	57603479	NA	NA	NA
K	-34,0243	8,07967	-4,21110020582524	3,4015298481291e-05	4,46832571379032	0,5032	2868,7998	6204,2491	0,0513324039739736	BOVINEHD0600015760	rs134205837	6	57604101	NA	NA	NA
K	-34,0676	8,06483	-4,22421799343569	3,22027124822617e-05	4,49210754549472	0,5095	2771,2857	6289,8897	0,0495025696749063	BOVINEHD0600015761	rs135597724	6	57608133	NA	NA	NA
K	-34,0243	8,07967	-4,21110020582524	3,4015298481291e-05	4,46832571379032	0,5032	2868,7998	6204,2491	0,0513324039739736	BOVINEHD0600015762	rs133296859	6	57612893	NA	NA	NA
K	-34,0243	8,07967	-4,21110020582524	3,4015298481291e-05	4,46832571379032	0,5032	2868,7998	6204,2491	0,0513324039739736	BOVINEHD0600015765	rs135745331	6	57618466	NA	NA	NA
K	-34,7086	8,08142	-4,29486402142198	2,39224974612986e-05	4,62119348283405	0,5047	2779,5889	6265,0993	0,040564422771482	BOVINEHD0600015766	rs133302500	6	57628568	NA	NA	NA
K	-34,7086	8,08142	-4,29486402142198	2,39224974612986e-05	4,62119348283405	0,5047	2779,5889	6265,0993	0,040564422771482	BOVINEHD0600015767	rs137307975	6	57629334	NA	NA	NA
K	-34,7086	8,08142	-4,29486402142198	2,39224974612986e-05	4,62119348283405	0,5047	2779,5889	6265,0993	0,040564422771482	BOVINEHD0600015768	rs136286302	6	57629871	NA	NA	NA
K	-34,7086	8,08142	-4,29486402142198	2,39224974612986e-05	4,62119348283405	0,5047	2779,5889	6265,0993	0,040564422771482	BOVINEHD0600015769	rs136911486	6	57630557	NA	NA	NA
K	-35,0154	8,09235	-4,32697547683924	2,08723315969993e-05	4,68042903425265	0,5063	2752,2249	6282,1993	0,0367667978050146	BOVINEHD0600015770	rs135505774	6	57631265	NA	NA	NA
K	36,8584	8,89711	4,14273848474392	4,51499846107753e-05	4,3453423933783	0,6614	3144,3784	5972,3553	0,0593397846577023	BOVINEHD0600015821	rs109858194	6	57851530	NA	NA	NA
K	34,3439	8,59532	3,99565112177324	8,20011866118473e-05	4,08617986304008	0,5839	2956,8869	6175,3084	0,0884297937992998	BOVINEHD0600015825	rs109057233	6	57858868	NA	NA	NA
K	36,8584	8,89711	4,14273848474392	4,51499846107753e-05	4,3453423933783	0,6614	3144,3784	5972,3553	0,0593397846577023	BOVINEHD0600015828	rs110820140	6	57870014	NA	NA	NA
K	36,1364	8,74935	4,13018109916737	4,75416515740709e-05	4,32292573516471	0,6472	3069,982	6041,9591	0,0611230048382855	BOVINEHD0600015832	rs133146261	6	57892766	NA	NA	NA
K	35,9684	8,87178	4,05424841463607	6,47841233589271e-05	4,18853141361144	0,6598	3173,0481	5967,5326	0,0742294086034611	BOVINEHD0600015834	rs109628417	6	57901938	NA	NA	NA
K	36,8584	8,89711	4,14273848474392	4,51499846107753e-05	4,3453423933783	0,6614	3144,3784	5972,3553	0,0593397846577023	BOVINEHD0600015835	rs133821342	6	57906853	NA	NA	NA
K	37,6001	8,89456	4,22731422352539	3,17885405021183e-05	4,49772941126192	0,6598	3056,0671	6031,251	0,0490181275137088	BOVINEHD0600015863	rs109709355	6	57981216	NA	NA	NA
K	37,6001	8,89456	4,22731422352539	3,17885405021183e-05	4,49772941126192	0,6598	3056,0671	6031,251	0,0490181275137088	BOVINEHD0600015865	rs136944115	6	57986078	NA	NA	NA
K	35,5857	8,45489	4,20888976675037	3,43301661213305e-05	4,46432409504781	0,5712	2847,7509	6223,9073	0,0514684383149535	BOVINEHD4100005050	rs41579026	6	57987742	NA	NA	NA
K	33,9042	8,41032	4,03126159290015	7,10822435726183e-05	4,14823887299067	0,568	2867,7748	6247,824	0,0792435802174103	BOVINEHD0600015866	rs110942151	6	57989044	NA	NA	NA
K	35,5857	8,45489	4,20888976675037	3,43301661213305e-05	4,46432409504781	0,5712	2847,7509	6223,9073	0,0514684383149535	BOVINEHD0600015867	rs108984209	6	57992178	NA	NA	NA
K	36,8584	8,89711	4,14273848474392	4,51499846107753e-05	4,3453423933783	0,6614	3144,3784	5972,3553	0,0593397846577023	BOVINEHD0600015869	rs110946945	6	58004011	NA	NA	NA
K	37,6001	8,89456	4,22731422352539	3,17885405021183e-05	4,49772941126192	0,6598	3056,0671	6031,251	0,0490181275137088	BOVINEHD0600015870	rs109294654	6	58008744	NA	NA	NA
K	37,755	8,82973	4,27589518592301	2,59199159712627e-05	4,58636641072105	0,6582	2985,4784	6082,9908	0,0433444043483767	BOVINEHD0600015871	rs109879596	6	58013228	NA	NA	NA
K	37,6001	8,89456	4,22731422352539	3,17885405021183e-05	4,49772941126192	0,6598	3056,0671	6031,251	0,0490181275137088	BOVINEHD0600015872	rs110255917	6	58015297	NA	NA	NA
K	37,6001	8,89456	4,22731422352539	3,17885405021183e-05	4,49772941126192	0,6598	3056,0671	6031,251	0,0490181275137088	BOVINEHD0600015873	rs110410688	6	58017068	NA	NA	NA
K	37,6001	8,89456	4,22731422352539	3,17885405021183e-05	4,49772941126192	0,6598	3056,0671	6031,251	0,0490181275137088	BOVINEHD0600015875	rs135608538	6	58024842	NA	NA	NA
K	-35,1641	8,74833	-4,01952144009199	7,45194111367975e-05	4,12773058562026	0,682	2566,0767	6527,3814	0,0814463243321381	BOVINEHD0600015876	rs109299975	6	58028665	NA	NA	NA
K	-35,1641	8,74833	-4,01952144009199	7,45194111367975e-05	4,12773058562026	0,682	2566,0767	6527,3814	0,0814463243321381	BOVINEHD0600015878	rs136403501	6	58030598	NA	NA	NA
K	37,6001	8,89456	4,22731422352539	3,17885405021183e-05	4,49772941126192	0,6598	3056,0671	6031,251	0,0490181275137088	BOVINEHD0600015879	rs134011011	6	58036757	NA	NA	NA
K	-35,3392	8,74316	-4,04192534506975	6,80913328017602e-05	4,166908164973	0,6835	2550,9366	6536,1634	0,0774807362656241	BOVINEHD0600015884	rs132780872	6	58043548	NA	NA	NA
K	35,6846	8,84437	4,03472491539816	7,00974330621686e-05	4,15429788541918	0,6535	3198,2854	5949,5578	0,0792435802174103	BOVINEHD0600016107	rs109961893	6	58614791	768210	RELL1	RELT-like 1
K	53,9065	12,3769	4,3554120983445	1,84851352369777e-05	4,73317736778721	0,8687	3766,8247	5374,7299	0,0333935991975919	BOVINEHD0600016116	rs109673790	6	58649278	768210	RELL1	RELT-like 1
K	53,9065	12,3769	4,3554120983445	1,84851352369777e-05	4,73317736778721	0,8687	3766,8247	5374,7299	0,0333935991975919	BOVINEHD0600016118	rs108966631	6	58652298	768210	RELL1	RELT-like 1
K	54,3215	12,6207	4,3041590403068	2,29983193916562e-05	4,63830389900838	0,8687	4141,7653	5066,3974	0,0398034969432152	BOVINEHD0600016736	rs136379387	6	60891249	768307	RHOH	ras homolog gene family, member H
K	53,9389	12,7159	4,24184682169567	2,99116146131508e-05	4,5241601433493	0,8734	4145,1603	5078,3451	0,0485435103202486	BOVINEHD0600016738	rs133560909	6	60894058	768307	RHOH	ras homolog gene family, member H
K	54,0065	12,5796	4,29318102324398	2,40935874590203e-05	4,61809853011128	0,8718	4130,4017	5078,6584	0,040564422771482	BOVINEHD0600016739	rs137261763	6	60895496	768307	RHOH	ras homolog gene family, member H
K	53,2938	12,6392	4,21654851572884	3,32509404534315e-05	4,47819606681322	0,8703	4188,4189	5047,6799	0,0509153624449085	BOVINEHD0600016740	rs135993455	6	60896138	768307	RHOH	ras homolog gene family, member H
K	-74,0833	18,5658	-3,99031014015017	8,37703010366541e-05	4,0769099238757	0,9509	5174,8712	4282,5254	0,089750992831877	BOVINEHD0700028211	rs137490588	7	96838347	NA	NA	NA
K	-74,0833	18,5658	-3,99031014015017	8,37703010366541e-05	4,0769099238757	0,9509	5174,8712	4282,5254	0,089750992831877	BOVINEHD0700028214	rs135568852	7	96846330	NA	NA	NA
K	-36,5792	8,79895	-4,15722330505344	4,2533682376849e-05	4,37126701637564	0,5744	5137,4048	4275,3874	0,0581350521891595	BOVINEHD0800011130	rs137338980	8	37309871	NA	NA	NA
K	-40,9375	10,2443	-3,99612467420907	8,18460548565554e-05	4,08700224960966	0,7991	3243,8064	5917,9472	0,0884297937992998	BOVINEHD0800026179	rs109804873	8	88218384	NA	NA	NA
K	47,4189	11,9153	3,9796648007184	8,74051211001631e-05	4,05846312113692	0,8291	4797,154	4593,6535	0,0907004957288116	BOVINEHD1100014390	rs110731890	11	48942116	NA	NA	NA
K	47,4189	11,9153	3,9796648007184	8,74051211001631e-05	4,05846312113692	0,8291	4797,154	4593,6535	0,0907004957288116	BOVINEHD1100014392	rs110138503	11	48948549	NA	NA	NA
K	47,4189	11,9153	3,9796648007184	8,74051211001631e-05	4,05846312113692	0,8291	4797,154	4593,6535	0,0907004957288116	BOVINEHD1100014397	rs137167117	11	48966315	616225	ATOH8	atonal homolog 8 (Drosophila)
K	47,4189	11,9153	3,9796648007184	8,74051211001631e-05	4,05846312113692	0,8291	4797,154	4593,6535	0,0907004957288116	BOVINEHD1100014399	rs109992154	11	48967428	616225	ATOH8	atonal homolog 8 (Drosophila)
K	47,4189	11,9153	3,9796648007184	8,74051211001631e-05	4,05846312113692	0,8291	4797,154	4593,6535	0,0907004957288116	BTA-96068-NO-RS	rs41665692	11	48970210	616225	ATOH8	atonal homolog 8 (Drosophila)
K	47,4189	11,9153	3,9796648007184	8,74051211001631e-05	4,05846312113692	0,8291	4797,154	4593,6535	0,0907004957288116	BOVINEHD1100014412	rs137161435	11	49002403	NA	NA	NA
K	47,4189	11,9153	3,9796648007184	8,74051211001631e-05	4,05846312113692	0,8291	4797,154	4593,6535	0,0907004957288116	BOVINEHD1100014413	rs110515856	11	49011392	NA	NA	NA
K	47,4189	11,9153	3,9796648007184	8,74051211001631e-05	4,05846312113692	0,8291	4797,154	4593,6535	0,0907004957288116	BOVINEHD1100014415	rs109591735	11	49016902	NA	NA	NA
K	47,4189	11,9153	3,9796648007184	8,74051211001631e-05	4,05846312113692	0,8291	4797,154	4593,6535	0,0907004957288116	BOVINEHD1100014419	rs109321628	11	49037856	NA	NA	NA
K	38,9862	9,15697	4,2575437071433	2,80033979842356e-05	4,55278926736257	0,6946	5141,0449	4249,3054	0,0457466466925045	BOVINEHD1100014545	rs134905625	11	49516931	515303	TCF7L1	transcription factor 7-like 1 (T-cell specific, HMG-box)
K	38,9862	9,15697	4,2575437071433	2,80033979842356e-05	4,55278926736257	0,6946	5141,0449	4249,3054	0,0457466466925045	BOVINEHD1100014548	rs133764562	11	49529924	515303	TCF7L1	transcription factor 7-like 1 (T-cell specific, HMG-box)
K	37,2315	9,14222	4,07247911338821	6,01704244103015e-05	4,22061692521431	0,6978	4744,0683	4616,5978	0,0707444117727047	BOVINEHD1100014569	rs137738155	11	49609445	515303	TCF7L1	transcription factor 7-like 1 (T-cell specific, HMG-box)
K	37,7883	9,22367	4,09688334469902	5,44819831702342e-05	4,26374709228078	0,6994	4808,4889	4557,9482	0,0665869381667536	BOVINEHD1100014577	rs110295784	11	49626450	515303	TCF7L1	transcription factor 7-like 1 (T-cell specific, HMG-box)
K	37,7883	9,22367	4,09688334469902	5,44819831702342e-05	4,26374709228078	0,6994	4808,4889	4557,9482	0,0665869381667536	BOVINEHD1100014578	rs135252166	11	49630149	515303	TCF7L1	transcription factor 7-like 1 (T-cell specific, HMG-box)
K	39,6451	9,32675	4,25068753853164	2,88221144536346e-05	4,54027416155601	0,7801	3930,7052	5259,0056	0,0469292286207825	BOVINEHD1600016107	rs110555472	16	57765576	NA	NA	NA
K	60,6623	15,2633	3,97438954878696	8,9261368724072e-05	4,04933645802031	0,9193	4736,5225	4644,86	0,0912822570628745	BOVINEHD1700012782	rs109490730	17	45890962	504951	GALNT9	UDP-N-acetyl-alpha-D-galactosamine:polypeptide N-acetylgalactosaminyltransferase 9 (GalNAc-T9)
K	142,924	32,0269	4,46262360703034	1,1627806164144e-05	4,9345022165425	0,9842	5903,888	3592,6714	0,0252437631857573	BOVINEHD1800015071	rs134402578	18	51485927	767618	ZNF574	zinc finger protein 574
K	142,924	32,0269	4,46262360703034	1,1627806164144e-05	4,9345022165425	0,9842	5903,888	3592,6714	0,0252437631857573	BOVINEHD1800019768	rs135888284	18	51488586	767618	ZNF574	zinc finger protein 574
K	142,924	32,0269	4,46262360703034	1,1627806164144e-05	4,9345022165425	0,9842	5903,888	3592,6714	0,0252437631857573	BOVINEHD1800015076	rs135672219	18	51510151	NA	NA	NA
K	38,5989	9,26568	4,16579247286762	4,10546345375665e-05	4,38663780954381	0,6282	6488,5404	3206,7345	0,056826358998542	BOVINEHD2500008980	rs42543049	25	32735968	NA	NA	NA
K	38,5989	9,26568	4,16579247286762	4,10546345375665e-05	4,38663780954381	0,6282	6488,5404	3206,7345	0,056826358998542	BOVINEHD2500008981	rs109596938	25	32738727	NA	NA	NA
K	38,1685	9,13639	4,17763471130282	3,90911966695029e-05	4,40792103463281	0,5617	7062,8672	2767,6003	0,0554427418116253	BOVINEHD2500009062	rs43751802	25	32966033	NA	NA	NA
K	57,0289	13,2082	4,31768901137172	2,17138844092044e-05	4,66326247840731	0,8892	5346,7584	4069,233	0,0381135651078214	BOVINEHD4100017458	rs41587739	25	33345774	534669	GTF2I	general transcription factor IIi
K	112,259	27,7399	4,046842274125	6,67529413185514e-05	4,17552959333008	0,9794	5769,9286	3793,4453	0,0763086325764939	BOVINEHD2500009579	rs109194151	25	34787610	NA	NA	NA
K	114,705	27,8018	4,12581199778432	4,84017438490863e-05	4,31513899103343	0,9778	5468,9948	4015,2939	0,0615889171655428	BOVINEHD2500009777	rs134690880	25	35494536	523683	CUX1	cut-like homeobox 1
K	114,705	27,8018	4,12581199778432	4,84017438490863e-05	4,31513899103343	0,9778	5468,9948	4015,2939	0,0615889171655428	BOVINEHD2500009778	rs110096656	25	35496692	523683	CUX1	cut-like homeobox 1
K	114,705	27,8018	4,12581199778432	4,84017438490863e-05	4,31513899103343	0,9778	5468,9948	4015,2939	0,0615889171655428	BOVINEHD2500009780	rs132649394	25	35499700	523683	CUX1	cut-like homeobox 1
K	115,511	26,8428	4,30323960242598	2,30881919116256e-05	4,63661007633142	0,9763	5538,1835	3919,3816	0,0398198104013383	BOVINEHD2500009794	rs137793184	25	35575154	523683	CUX1	cut-like homeobox 1
K	45,1909	11,2903	4,00263057668972	7,97428070415342e-05	4,09830848072288	0,8434	4465,586	4863,774	0,0863707080976953	BOVINEHD2700004453	rs135829876	27	15346086	533547	KLKB1	kallikrein B, plasma (Fletcher factor) 1
K	-33,1297	8,34945	-3,96789010054555	9,15998774087498e-05	4,03810510756293	0,5854	4168,8092	5121,5084	0,0928891271237836	BOVINEHD2700004548	rs42111521	27	15623387	NA	NA	NA
K	-33,4949	8,2536	-4,05821702045168	6,37519864111209e-05	4,19550627875364	0,5807	4228,8847	5050,1776	0,0734042573486774	BOVINEHD2700004552	rs42112443	27	15636014	NA	NA	NA
K	52,4999	10,9503	4,79438006264668	2,61965521559635e-06	5,58175586433573	0,8418	3969,5221	5090,4301	0,00869619808672571	BOVINEHD2700004566	rs135718129	27	15674449	NA	NA	NA
K	52,4999	10,9503	4,79438006264668	2,61965521559635e-06	5,58175586433573	0,8418	3969,5221	5090,4301	0,00869619808672571	BOVINEHD2700004567	rs43083444	27	15675962	NA	NA	NA
K	50,9406	12,0483	4,22803217051368	3,16932324303682e-05	4,49903346434139	0,8766	4461,7	4815,222	0,0490181275137088	BOVINEHD2700004582	rs110630099	27	15723721	NA	NA	NA
K	48,8821	11,9998	4,07357622627044	5,99029939505057e-05	4,22255147103824	0,875	4461,2227	4851,3521	0,070597675137136	BOVINEHD2700004587	rs42110122	27	15732072	NA	NA	NA
K	45,8036	11,2173	4,08329990282867	5,75817115955469e-05	4,2397154300197	0,8386	4178,3341	5087,2069	0,0685144854144476	BOVINEHD2700005437	rs137651042	27	18972415	513986	MTMR7	myotubularin related protein 7
K	45,8036	11,2173	4,08329990282867	5,75817115955469e-05	4,2397154300197	0,8386	4178,3341	5087,2069	0,0685144854144476	BOVINEHD2700005442	rs135463571	27	18981008	513986	MTMR7	myotubularin related protein 7
K	45,8036	11,2173	4,08329990282867	5,75817115955469e-05	4,2397154300197	0,8386	4178,3341	5087,2069	0,0685144854144476	BOVINEHD2700005443	rs136503212	27	18982294	513986	MTMR7	myotubularin related protein 7
K	45,8036	11,2173	4,08329990282867	5,75817115955469e-05	4,2397154300197	0,8386	4178,3341	5087,2069	0,0685144854144476	BOVINEHD2700005444	rs136915062	27	18982907	513986	MTMR7	myotubularin related protein 7
K	45,8036	11,2173	4,08329990282867	5,75817115955469e-05	4,2397154300197	0,8386	4178,3341	5087,2069	0,0685144854144476	BOVINEHD2700005446	rs137826442	27	18986346	513986	MTMR7	myotubularin related protein 7
K	45,8036	11,2173	4,08329990282867	5,75817115955469e-05	4,2397154300197	0,8386	4178,3341	5087,2069	0,0685144854144476	ARS-BFGL-NGS-29169	rs109928360	27	18991970	513986	MTMR7	myotubularin related protein 7
K	45,8036	11,2173	4,08329990282867	5,75817115955469e-05	4,2397154300197	0,8386	4178,3341	5087,2069	0,0685144854144476	BOVINEHD2700005448	rs135209304	27	18992571	513986	MTMR7	myotubularin related protein 7
Na	-38,898	7,53621	-5,16148037276031	4,57326828741204e-07	6,33977332030642	0,7247	2,5712624e-07	6255,5571	0,0792581303932511	BTB-01044663	rs42201048	8	42862763	NA	NA	NA
Na	-37,1841	7,32771	-5,07445027164012	6,97965800846382e-07	6,15616585655674	0,7089	3,6269243e-07	6273,2052	0,0863704759915364	BOVINEHD0800012789	rs137348353	8	42929119	NA	NA	NA
Na	-38,0046	7,3775	-5,15141985767536	4,80367832454692e-07	6,31842608256631	0,7104	5,590706e-07	6257,6068	0,0792581303932511	BOVINEHD0800012790	rs136013929	8	42932395	NA	NA	NA
Na	-38,0046	7,3775	-5,15141985767536	4,80367832454692e-07	6,31842608256631	0,7104	5,590706e-07	6257,6068	0,0792581303932511	BOVINEHD0800012792	rs135189593	8	42937197	NA	NA	NA
